# Supplementary material for: Alternative paths in HIV-1 targeted human signal transduction pathways
Source: BMC Genomics. 2009 Dec 3;10(Suppl 3):S30. doi: 10.1186/1471-2164-10-S3-S30 (PMC2788384; doi:10.1186/1471-2164-10-S3-S30)
Supplement: Additional file 1 — Table S1. This file lists the human proteins in each pathway, along with the information if and if yes which HIV-1 proteins interact with them, if they are siRNA genes or if they are drug targets. [file 1471-2164-10-S3-S30-S1.xls]

## Sheet: Sheet1
UniProt ID	Gene Symbol	Gene Description	Entrez Gene Id	Is this protein expressed in an HIV susceptible tissue?	Is the protein a Group 1 target?	Is the protein a Group 2 target?	Is the protein targeted according to predictions?	Is the protein targeted in the expert labeled dataset?	Do all experts agree on this protein as a target?	Is the protein an si-RNA gene product?	Is the protein a known drug target?	List of HIV proteins that target this protein according to G1	List of HIV proteins that target this protein according to predictions	Name of the pathway to which the protein belongs (multiple pathways are indicated by multiple entries for the protein)	Database Source
P00558	PGK1	phosphoglycerate kinase 1	5230	Yes	No	No	No	No	No	No	No			1 3-bisphosphoglycerate and ADP react to form 3-phosphoglycerate and ATP	Reactome
P35573	AGL	amylo-1 6-glucosidase 4-alpha-glucanotransferase	178	Yes	No	No	No	No	No	No	No			(1 6)-alpha-glucose residues are removed as D-glucose from limit dextrin by debranching enzyme	Reactome
P46976	GYG1	glycogenin 1	2992	Yes	No	No	No	No	No	No	No			(1 6)-alpha-glucose residues are removed as D-glucose from limit dextrin by debranching enzyme	Reactome
O15488	GYG2	glycogenin 2	8908	Yes	No	No	No	No	No	No	No			(1 6)-alpha-glucose residues are removed as D-glucose from limit dextrin by debranching enzyme	Reactome
Q13426	XRCC4	X-ray repair complementing defective repair in Chinese hamster cells 4	7518	Yes	No	No	No	No	No	No	Yes			2-LTR circle formation	Reactome
P49917	LIG4	ligase IV DNA ATP-dependent	3981	Yes	No	No	No	No	No	No	No			2-LTR circle formation	Reactome
P13010	XRCC5	X-ray repair complementing defective repair in Chinese hamster cells 5 (double-strand-break rejoining)	7520	Yes	Yes	No	Yes	No	No	No	No	pol_integrase tat	tat pol_integrase	2-LTR circle formation	Reactome
P12956	XRCC6	X-ray repair complementing defective repair in Chinese hamster cells 6	2547	Yes	Yes	No	Yes	No	No	No	No	pol_integrase tat vif	tat pol_integrase vif rev pol_RT	2-LTR circle formation	Reactome
O75531	BANF1	barrier to autointegration factor 1	8815	Yes	Yes	No	Yes	Yes	No	No	No	gag_matrix gag_pr55 pol_integrase	pol_integrase gag_matrix gag_pr55	2-LTR circle formation	Reactome
P60891	PRPS1	phosphoribosyl pyrophosphate synthetase 1	5631	Yes	No	No	No	No	No	No	No			5-Phosphoribose 1-diphosphate biosynthesis	Reactome
P12830	CDH1	cadherin 1 type 1 E-cadherin (epithelial)	999	Yes	No	Yes	No	No	No	No	No			a4b1 and a4b7 Integrin signaling	NCI
P05556	ITGB1	integrin beta 1 (fibronectin receptor beta polypeptide antigen CD29 includes MDF2 MSK12)	3688	Yes	Yes	No	Yes	No	No	No	No	tat	tat	a4b1 and a4b7 Integrin signaling	NCI
P13987	CD59	CD59 molecule complement regulatory protein	966	Yes	Yes	Yes	Yes	No	No	No	Yes	env_gp120	env_gp120	a4b1 and a4b7 Integrin signaling	NCI
P08172	CHRM2	cholinergic receptor muscarinic 2	1129	Yes	No	No	No	No	No	No	Yes			a4b1 and a4b7 Integrin signaling	NCI
P18827	SDC1	syndecan 1	6382	Yes	Yes	No	Yes	No	No	Yes	No	env_gp120 tat	env_gp120 tat	a4b1 and a4b7 Integrin signaling	NCI
P13612	ITGA4	integrin alpha 4 (antigen CD49D alpha 4 subunit of VLA-4 receptor)	3676	Yes	Yes	No	Yes	No	No	No	No	env_gp120	env_gp120	a4b1 and a4b7 Integrin signaling	NCI
P01589	IL2RA	interleukin 2 receptor alpha	3559	Yes	No	Yes	No	No	No	No	Yes			a4b1 and a4b7 Integrin signaling	NCI
P14923	JUP	junction plakoglobin	3728	Yes	No	No	Yes	No	No	No	No			a4b1 and a4b7 Integrin signaling	NCI
P26010	ITGB7	integrin beta 7	3695	Yes	No	No	No	No	No	No	No			a4b1 and a4b7 Integrin signaling	NCI
P05556	ITGB1	integrin beta 1 (fibronectin receptor beta polypeptide antigen CD29 includes MDF2 MSK12)	3688	Yes	Yes	No	Yes	No	No	No	No	tat	tat	Paxillin-dependent events mediated by a4b1	NCI
P49023	PXN	paxillin	5829	Yes	No	Yes	Yes	No	No	No	No			Paxillin-dependent events mediated by a4b1	NCI
P13612	ITGA4	integrin alpha 4 (antigen CD49D alpha 4 subunit of VLA-4 receptor)	3676	Yes	Yes	No	Yes	No	No	No	No	env_gp120	env_gp120	Paxillin-dependent events mediated by a4b1	NCI
Q9Y490	TLN1	talin 1	7094	Yes	Yes	No	Yes	No	No	No	No	pol_protease	pol_protease	Paxillin-dependent events mediated by a4b1	NCI
P46109	CRKL	v-crk sarcoma virus CT10 oncogene homolog (avian)-like	1399	Yes	No	No	No	No	No	No	No			Paxillin-dependent events mediated by a4b1	NCI
P46108	CRK	v-crk sarcoma virus CT10 oncogene homolog (avian)	1398	Yes	No	No	Yes	No	No	No	No			Paxillin-dependent events mediated by a4b1	NCI
P20701	ITGAL	integrin alpha L (antigen CD11A (p180) lymphocyte function-associated antigen 1; alpha polypeptide)	3683	Yes	Yes	Yes	Yes	No	No	No	Yes	env_gp120 env_gp160 nef	env_gp120 env_gp160	Paxillin-dependent events mediated by a4b1	NCI
P05107	ITGB2	integrin beta 2 (complement component 3 receptor 3 and 4 subunit)	3689	No	Yes	No	Yes	No	No	No	Yes	env_gp120 tat	tat env_gp120 env_gp41	Paxillin-dependent events mediated by a4b1	NCI
P12830	CDH1	cadherin 1 type 1 E-cadherin (epithelial)	999	Yes	No	Yes	No	No	No	No	No			Paxillin-dependent events mediated by a4b1	NCI
Q14185	DOCK1	dedicator of cytokinesis 1	1793	Yes	No	No	Yes	No	No	No	No			Paxillin-dependent events mediated by a4b1	NCI
P63000	RAC1	ras-related C3 botulinum toxin substrate 1 (rho family small GTP binding protein Rac1)	5879	Yes	Yes	Yes	Yes	No	No	No	Yes	nef	nef	Paxillin-dependent events mediated by a4b1	NCI
P13987	CD59	CD59 molecule complement regulatory protein	966	Yes	Yes	Yes	Yes	No	No	No	Yes	env_gp120	env_gp120	Paxillin-dependent events mediated by a4b1	NCI
P08172	CHRM2	cholinergic receptor muscarinic 2	1129	Yes	No	No	No	No	No	No	Yes			Paxillin-dependent events mediated by a4b1	NCI
P18827	SDC1	syndecan 1	6382	Yes	Yes	No	Yes	No	No	Yes	No	env_gp120 tat	env_gp120 tat	Paxillin-dependent events mediated by a4b1	NCI
P01589	IL2RA	interleukin 2 receptor alpha	3559	Yes	No	Yes	No	No	No	No	Yes			Paxillin-dependent events mediated by a4b1	NCI
P14923	JUP	junction plakoglobin	3728	Yes	No	No	Yes	No	No	No	No			Paxillin-dependent events mediated by a4b1	NCI
P26010	ITGB7	integrin beta 7	3695	Yes	No	No	No	No	No	No	No			Paxillin-dependent events mediated by a4b1	NCI
P22681	CBL	Cas-Br-M (murine) ecotropic retroviral transforming sequence	867	Yes	No	Yes	Yes	No	No	No	No			Paxillin-dependent events mediated by a4b1	NCI
P27986	PIK3R1	phosphoinositide-3-kinase regulatory subunit 1 (alpha)	5295	Yes	Yes	Yes	Yes	No	No	No	Yes	nef tat	tat nef	Paxillin-dependent events mediated by a4b1	NCI
P42336	PIK3CA	phosphoinositide-3-kinase catalytic alpha polypeptide	5290	Yes	Yes	Yes	Yes	No	No	No	No	nef tat	tat nef	Paxillin-dependent events mediated by a4b1	NCI
P56945	BCAR1	breast cancer anti-estrogen resistance 1	9564	Yes	No	Yes	Yes	No	No	No	Yes			Paxillin-dependent events mediated by a4b1	NCI
P17612	PRKACA	protein kinase cAMP-dependent catalytic alpha	5566	Yes	Yes	Yes	Yes	No	No	No	No	env_gp120 gag_capsid gag_matrix nef	gag_matrix nef env_gp160 env_gp120 gag_capsid env_gp41 gag_pr55 gag_nucleocapsid vif rev	Paxillin-dependent events mediated by a4b1	NCI
P19320	VCAM1	vascular cell adhesion molecule 1	7412	Yes	No	Yes	No	No	No	No	Yes			Paxillin-dependent events mediated by a4b1	NCI
P62330	ARF6	ADP-ribosylation factor 6	382	Yes	No	Yes	No	Yes	No	No	Yes			Paxillin-dependent events mediated by a4b1	NCI
Q9Y2X7	GIT1	G protein-coupled receptor kinase interacting ArfGAP 1	28964	Yes	No	No	No	No	No	No	No			Paxillin-dependent events mediated by a4b1	NCI
P46109	CRKL	v-crk sarcoma virus CT10 oncogene homolog (avian)-like	1399	Yes	No	No	No	No	No	No	No			Paxillin-independent events mediated by a4b1 and a4b7	NCI
P46108	CRK	v-crk sarcoma virus CT10 oncogene homolog (avian)	1398	Yes	No	No	Yes	No	No	No	No			Paxillin-independent events mediated by a4b1 and a4b7	NCI
P19235	EPOR	erythropoietin receptor	2057	Yes	No	No	No	No	No	No	Yes			Paxillin-independent events mediated by a4b1 and a4b7	NCI
P12830	CDH1	cadherin 1 type 1 E-cadherin (epithelial)	999	Yes	No	Yes	No	No	No	No	No			Paxillin-independent events mediated by a4b1 and a4b7	NCI
P05556	ITGB1	integrin beta 1 (fibronectin receptor beta polypeptide antigen CD29 includes MDF2 MSK12)	3688	Yes	Yes	No	Yes	No	No	No	No	tat	tat	Paxillin-independent events mediated by a4b1 and a4b7	NCI
Q14185	DOCK1	dedicator of cytokinesis 1	1793	Yes	No	No	Yes	No	No	No	No			Paxillin-independent events mediated by a4b1 and a4b7	NCI
Q05397	PTK2	PTK2 protein tyrosine kinase 2	5747	Yes	Yes	No	Yes	No	No	No	Yes	tat	tat	Paxillin-independent events mediated by a4b1 and a4b7	NCI
P51451	BLK	B lymphoid tyrosine kinase	640	Yes	No	No	No	No	No	Yes	No			Paxillin-independent events mediated by a4b1 and a4b7	NCI
P63000	RAC1	ras-related C3 botulinum toxin substrate 1 (rho family small GTP binding protein Rac1)	5879	Yes	Yes	Yes	Yes	No	No	No	Yes	nef	nef	Paxillin-independent events mediated by a4b1 and a4b7	NCI
P62745	RHOB	ras homolog gene family member B	388	Yes	No	Yes	No	No	No	No	No			Paxillin-independent events mediated by a4b1 and a4b7	NCI
P13987	CD59	CD59 molecule complement regulatory protein	966	Yes	Yes	Yes	Yes	No	No	No	Yes	env_gp120	env_gp120	Paxillin-independent events mediated by a4b1 and a4b7	NCI
P08172	CHRM2	cholinergic receptor muscarinic 2	1129	Yes	No	No	No	No	No	No	Yes			Paxillin-independent events mediated by a4b1 and a4b7	NCI
P18827	SDC1	syndecan 1	6382	Yes	Yes	No	Yes	No	No	Yes	No	env_gp120 tat	env_gp120 tat	Paxillin-independent events mediated by a4b1 and a4b7	NCI
P13612	ITGA4	integrin alpha 4 (antigen CD49D alpha 4 subunit of VLA-4 receptor)	3676	Yes	Yes	No	Yes	No	No	No	No	env_gp120	env_gp120	Paxillin-independent events mediated by a4b1 and a4b7	NCI
P01589	IL2RA	interleukin 2 receptor alpha	3559	Yes	No	Yes	No	No	No	No	Yes			Paxillin-independent events mediated by a4b1 and a4b7	NCI
P14923	JUP	junction plakoglobin	3728	Yes	No	No	Yes	No	No	No	No			Paxillin-independent events mediated by a4b1 and a4b7	NCI
P26010	ITGB7	integrin beta 7	3695	Yes	No	No	No	No	No	No	No			Paxillin-independent events mediated by a4b1 and a4b7	NCI
P09769	FGR	Gardner-Rasheed feline sarcoma viral (v-fgr) oncogene homolog	2268	Yes	No	No	No	No	No	No	No			Paxillin-independent events mediated by a4b1 and a4b7	NCI
P08631	HCK	hemopoietic cell kinase	3055	Yes	Yes	Yes	Yes	Yes	No	No	Yes	nef	nef	Paxillin-independent events mediated by a4b1 and a4b7	NCI
P07947	YES1	v-yes-1 Yamaguchi sarcoma viral oncogene homolog 1	7525	Yes	No	No	No	No	No	No	No			Paxillin-independent events mediated by a4b1 and a4b7	NCI
P06241	FYN	FYN oncogene related to SRC FGR YES	2534	Yes	Yes	Yes	Yes	No	No	No	No	nef	nef gag_matrix gag_nucleocapsid gag_capsid	Paxillin-independent events mediated by a4b1 and a4b7	NCI
P06239	LCK	lymphocyte-specific protein tyrosine kinase	3932	Yes	Yes	Yes	Yes	No	No	No	No	env_gp120 env_gp160 nef	env_gp120 nef env_gp160 env_gp41 gag_matrix	Paxillin-independent events mediated by a4b1 and a4b7	NCI
P07948	LYN	v-yes-1 Yamaguchi sarcoma viral related oncogene homolog	4067	Yes	Yes	Yes	Yes	No	No	No	No	nef	nef tat	Paxillin-independent events mediated by a4b1 and a4b7	NCI
P12931	SRC	v-src sarcoma (Schmidt-Ruppin A-2) viral oncogene homolog (avian)	6714	Yes	Yes	Yes	Yes	Yes	No	No	No	nef	nef	Paxillin-independent events mediated by a4b1 and a4b7	NCI
P22681	CBL	Cas-Br-M (murine) ecotropic retroviral transforming sequence	867	Yes	No	Yes	Yes	No	No	No	No			Paxillin-independent events mediated by a4b1 and a4b7	NCI
P27986	PIK3R1	phosphoinositide-3-kinase regulatory subunit 1 (alpha)	5295	Yes	Yes	Yes	Yes	No	No	No	Yes	nef tat	tat nef	Paxillin-independent events mediated by a4b1 and a4b7	NCI
P42336	PIK3CA	phosphoinositide-3-kinase catalytic alpha polypeptide	5290	Yes	Yes	Yes	Yes	No	No	No	No	nef tat	tat nef	Paxillin-independent events mediated by a4b1 and a4b7	NCI
P56945	BCAR1	breast cancer anti-estrogen resistance 1	9564	Yes	No	Yes	Yes	No	No	No	Yes			Paxillin-independent events mediated by a4b1 and a4b7	NCI
P01588	EPO	erythropoietin	2056	Yes	No	Yes	No	No	No	No	No			Paxillin-independent events mediated by a4b1 and a4b7	NCI
P16070	CD44	CD44 molecule (Indian blood group)	960	Yes	No	Yes	Yes	No	No	No	Yes			Paxillin-independent events mediated by a4b1 and a4b7	NCI
P61586	RHOA	ras homolog gene family member A	387	Yes	No	Yes	Yes	No	No	No	Yes			Paxillin-independent events mediated by a4b1 and a4b7	NCI
Q13477	MADCAM1	mucosal vascular addressin cell adhesion molecule 1	8174	Yes	No	No	No	No	No	No	No			Paxillin-independent events mediated by a4b1 and a4b7	NCI
P62330	ARF6	ADP-ribosylation factor 6	382	Yes	No	Yes	No	Yes	No	No	Yes			Paxillin-independent events mediated by a4b1 and a4b7	NCI
P19320	VCAM1	vascular cell adhesion molecule 1	7412	Yes	No	Yes	No	No	No	No	Yes			Paxillin-independent events mediated by a4b1 and a4b7	NCI
P08134	RHOC	ras homolog gene family member C	389	Yes	No	No	No	No	No	No	No			Paxillin-independent events mediated by a4b1 and a4b7	NCI
Q9Y2X7	GIT1	G protein-coupled receptor kinase interacting ArfGAP 1	28964	Yes	No	No	No	No	No	No	No			Paxillin-independent events mediated by a4b1 and a4b7	NCI
O60674	JAK2	Janus kinase 2	3717	Yes	No	No	Yes	No	No	No	Yes		tat	Paxillin-independent events mediated by a4b1 and a4b7	NCI
P49023	PXN	paxillin	5829	Yes	No	Yes	Yes	No	No	No	No			Paxillin-independent events mediated by a4b1 and a4b7	NCI
P23229	ITGA6	integrin alpha 6	3655	Yes	No	Yes	No	No	No	No	No			a6b1 and a6b4 Integrin signaling	NCI
P16144	ITGB4	integrin beta 4	3691	Yes	Yes	No	Yes	No	No	No	Yes	pol_protease tat	pol_protease tat	a6b1 and a6b4 Integrin signaling	NCI
O15230	LAMA5	laminin alpha 5	3911	Yes	No	Yes	No	No	No	No	No			a6b1 and a6b4 Integrin signaling	NCI
Q16363	LAMA4	laminin alpha 4	3910	Yes	No	Yes	Yes	No	No	No	No			a6b1 and a6b4 Integrin signaling	NCI
P31947	SFN	stratifin	2810	Yes	No	No	No	No	No	No	No			a6b1 and a6b4 Integrin signaling	NCI
P31946	YWHAB	tyrosine 3-monooxygenase/tryptophan 5-monooxygenase activation protein beta polypeptide	7529	Yes	No	Yes	Yes	No	No	No	No			a6b1 and a6b4 Integrin signaling	NCI
P61981	YWHAG	tyrosine 3-monooxygenase/tryptophan 5-monooxygenase activation protein gamma polypeptide	7532	Yes	No	Yes	Yes	No	No	No	No			a6b1 and a6b4 Integrin signaling	NCI
P63104	YWHAZ	tyrosine 3-monooxygenase/tryptophan 5-monooxygenase activation protein zeta polypeptide	7534	Yes	No	Yes	Yes	No	No	No	Yes		gag_matrix env_gp120 env_gp41 env_gp160	a6b1 and a6b4 Integrin signaling	NCI
P62258	YWHAE	tyrosine 3-monooxygenase/tryptophan 5-monooxygenase activation protein epsilon polypeptide	7531	Yes	No	Yes	Yes	No	No	No	No			a6b1 and a6b4 Integrin signaling	NCI
Q04917	YWHAH	tyrosine 3-monooxygenase/tryptophan 5-monooxygenase activation protein eta polypeptide	7533	Yes	Yes	No	Yes	No	No	No	No	vpr	vpr	a6b1 and a6b4 Integrin signaling	NCI
Q16787	LAMA3	laminin alpha 3	3909	Yes	No	Yes	No	No	No	No	No			a6b1 and a6b4 Integrin signaling	NCI
Q13753	LAMC2	laminin gamma 2	3918	Yes	No	Yes	No	No	No	No	No			a6b1 and a6b4 Integrin signaling	NCI
Q9Y6N6	LAMC3	laminin gamma 3	10319	Yes	No	Yes	No	No	No	No	No			a6b1 and a6b4 Integrin signaling	NCI
Q13751	LAMB3	laminin beta 3	3914	Yes	No	Yes	No	No	No	No	No			a6b1 and a6b4 Integrin signaling	NCI
P55268	LAMB2	laminin beta 2 (laminin S)	3913	Yes	No	Yes	No	No	No	No	No			a6b1 and a6b4 Integrin signaling	NCI
P07942	LAMB1	laminin beta 1	3912	Yes	No	Yes	No	No	No	No	Yes			a6b1 and a6b4 Integrin signaling	NCI
Q86XN2	LAMB4	laminin beta 4	22798	Yes	No	Yes	No	No	No	No	No			a6b1 and a6b4 Integrin signaling	NCI
P27348	YWHAQ	tyrosine 3-monooxygenase/tryptophan 5-monooxygenase activation protein theta polypeptide	10971	Yes	Yes	No	Yes	No	No	No	No	vpr	vpr	a6b1 and a6b4 Integrin signaling	NCI
P25391	LAMA1	laminin alpha 1	284217	Yes	No	Yes	No	No	No	No	Yes			a6b1 and a6b4 Integrin signaling	NCI
P24043	LAMA2	laminin alpha 2	3908	Yes	No	Yes	No	No	No	No	No			a6b1 and a6b4 Integrin signaling	NCI
P42574	CASP3	caspase 3 apoptosis-related cysteine peptidase	836	Yes	Yes	Yes	Yes	Yes	No	No	Yes	env_gp120 env_gp41	env_gp120 env_gp41 env_gp160 nef	a6b1 and a6b4 Integrin signaling	NCI
Q05655	PRKCD	protein kinase C delta	5580	Yes	Yes	Yes	Yes	Yes	No	No	No	env_gp120 env_gp160 pol_RT tat	tat env_gp160 env_gp120 env_gp41 gag_matrix pol_RT gag_capsid	a6b1 and a6b4 Integrin signaling	NCI
P19793	RXRA	retinoid X receptor alpha	6256	Yes	No	No	Yes	No	No	No	Yes		tat	a6b1 and a6b4 Integrin signaling	NCI
Q04759	PRKCQ	protein kinase C theta	5588	Yes	Yes	Yes	Yes	Yes	No	No	Yes	env_gp120 env_gp160 nef pol_RT tat	tat env_gp120 nef pol_RT env_gp160 env_gp41	a6b1 and a6b4 Integrin signaling	NCI
P13598	ICAM2	intercellular adhesion molecule 2	3384	Yes	No	No	No	No	No	No	No			a6b1 and a6b4 Integrin signaling	NCI
P29353	SHC1	SHC (Src homology 2 domain containing) transforming protein 1	6464	Yes	No	Yes	Yes	No	No	No	No			a6b1 and a6b4 Integrin signaling	NCI
P05129	PRKCG	protein kinase C gamma	5582	Yes	Yes	Yes	Yes	Yes	No	No	No	env_gp120 env_gp160 pol_RT tat	env_gp120 env_gp160 env_gp41 tat pol_RT gag_matrix	a6b1 and a6b4 Integrin signaling	NCI
P12830	CDH1	cadherin 1 type 1 E-cadherin (epithelial)	999	Yes	No	Yes	No	No	No	No	No			a6b1 and a6b4 Integrin signaling	NCI
P02751	FN1	fibronectin 1	2335	Yes	Yes	Yes	Yes	No	No	No	Yes	env_gp120 env_gp160 env_gp41 pol_protease	env_gp160 env_gp41 env_gp120 pol_protease	a6b1 and a6b4 Integrin signaling	NCI
P05556	ITGB1	integrin beta 1 (fibronectin receptor beta polypeptide antigen CD29 includes MDF2 MSK12)	3688	Yes	Yes	No	Yes	No	No	No	No	tat	tat	a6b1 and a6b4 Integrin signaling	NCI
P63000	RAC1	ras-related C3 botulinum toxin substrate 1 (rho family small GTP binding protein Rac1)	5879	Yes	Yes	Yes	Yes	No	No	No	Yes	nef	nef	a6b1 and a6b4 Integrin signaling	NCI
P26927	MST1	macrophage stimulating 1 (hepatocyte growth factor-like)	4485	Yes	No	No	No	No	No	No	No			a6b1 and a6b4 Integrin signaling	NCI
Q04912	MST1R	macrophage stimulating 1 receptor (c-met-related tyrosine kinase)	4486	Yes	No	No	No	No	No	No	No			a6b1 and a6b4 Integrin signaling	NCI
P05771	PRKCB	protein kinase C beta	5579	Yes	Yes	Yes	Yes	No	No	No	Yes	env_gp120 env_gp160 pol_RT tat	env_gp120 tat env_gp160 gag_matrix env_gp41 pol_RT	a6b1 and a6b4 Integrin signaling	NCI
Q9UMD9	COL17A1	collagen type XVII alpha 1	1308	Yes	No	No	No	No	No	No	No			a6b1 and a6b4 Integrin signaling	NCI
Q01453	PMP22	peripheral myelin protein 22	5376	No	No	No	No	No	No	No	No			a6b1 and a6b4 Integrin signaling	NCI
P13987	CD59	CD59 molecule complement regulatory protein	966	Yes	Yes	Yes	Yes	No	No	No	Yes	env_gp120	env_gp120	a6b1 and a6b4 Integrin signaling	NCI
P01589	IL2RA	interleukin 2 receptor alpha	3559	Yes	No	Yes	No	No	No	No	Yes			a6b1 and a6b4 Integrin signaling	NCI
P08172	CHRM2	cholinergic receptor muscarinic 2	1129	Yes	No	No	No	No	No	No	Yes			a6b1 and a6b4 Integrin signaling	NCI
P18827	SDC1	syndecan 1	6382	Yes	Yes	No	Yes	No	No	Yes	No	env_gp120 tat	env_gp120 tat	a6b1 and a6b4 Integrin signaling	NCI
P14923	JUP	junction plakoglobin	3728	Yes	No	No	Yes	No	No	No	No			a6b1 and a6b4 Integrin signaling	NCI
P24723	PRKCH	protein kinase C eta	5583	Yes	Yes	Yes	Yes	Yes	No	Yes	No	env_gp120 env_gp160 pol_RT tat	tat env_gp120 pol_RT env_gp160	a6b1 and a6b4 Integrin signaling	NCI
P05771	PRKCB	protein kinase C beta	5579	Yes	Yes	Yes	Yes	No	No	No	Yes	env_gp120 env_gp160 pol_RT tat	env_gp120 tat env_gp160 gag_matrix env_gp41 pol_RT	a6b1 and a6b4 Integrin signaling	NCI
P17252	PRKCA	protein kinase C alpha	5578	Yes	Yes	Yes	Yes	Yes	No	No	Yes	env_gp120 env_gp160 gag_matrix nef pol_RT rev tat	nef env_gp120 env_gp41 rev env_gp160 tat pol_RT gag_matrix vif vpr pol_protease vpu gag_nucleocapsid gag_capsid	a6b1 and a6b4 Integrin signaling	NCI
Q02156	PRKCE	protein kinase C epsilon	5581	Yes	Yes	Yes	Yes	Yes	No	No	No	env_gp120 env_gp160 pol_RT tat	env_gp120 tat env_gp160 pol_RT env_gp41	a6b1 and a6b4 Integrin signaling	NCI
P01133	EGF	epidermal growth factor (beta-urogastrone)	1950	Yes	Yes	No	Yes	No	No	Yes	Yes	tat	tat	a6b1 and a6b4 Integrin signaling	NCI
P31751	AKT2	v-akt murine thymoma viral oncogene homolog 2	208	Yes	No	Yes	No	No	No	No	No			a6b1 and a6b4 Integrin signaling	NCI
P31749	AKT1	v-akt murine thymoma viral oncogene homolog 1	207	Yes	No	Yes	Yes	No	No	Yes	Yes		tat	a6b1 and a6b4 Integrin signaling	NCI
P28702	RXRB	retinoid X receptor beta	6257	Yes	No	No	Yes	No	No	No	Yes			a6b1 and a6b4 Integrin signaling	NCI
Q05513	PRKCZ	protein kinase C zeta	5590	Yes	Yes	Yes	Yes	Yes	No	No	No	env_gp120 env_gp160 pol_RT tat	tat env_gp120 env_gp160 pol_RT	a6b1 and a6b4 Integrin signaling	NCI
P05771	PRKCB	protein kinase C beta	5579	Yes	Yes	Yes	Yes	No	No	No	Yes	env_gp120 env_gp160 pol_RT tat	env_gp120 tat env_gp160 gag_matrix env_gp41 pol_RT	a6b1 and a6b4 Integrin signaling	NCI
P27986	PIK3R1	phosphoinositide-3-kinase regulatory subunit 1 (alpha)	5295	Yes	Yes	Yes	Yes	No	No	No	Yes	nef tat	tat nef	a6b1 and a6b4 Integrin signaling	NCI
P00533	EGFR	epidermal growth factor receptor (erythroblastic leukemia viral (v-erb-b) oncogene homolog avian)	1956	Yes	No	Yes	Yes	No	No	Yes	Yes			a6b1 and a6b4 Integrin signaling	NCI
P42336	PIK3CA	phosphoinositide-3-kinase catalytic alpha polypeptide	5290	Yes	Yes	Yes	Yes	No	No	No	No	nef tat	tat nef	a6b1 and a6b4 Integrin signaling	NCI
P48443	RXRG	retinoid X receptor gamma	6258	Yes	No	No	No	No	No	No	Yes			a6b1 and a6b4 Integrin signaling	NCI
P28702	RXRB	retinoid X receptor beta	6257	Yes	No	No	Yes	No	No	No	Yes			a6b1 and a6b4 Integrin signaling	NCI
P08246	ELANE	elastase neutrophil expressed	1991	Yes	Yes	No	Yes	No	No	No	Yes	env_gp41	env_gp41	a6b1 and a6b4 Integrin signaling	NCI
P62993	GRB2	growth factor receptor-bound protein 2	2885	Yes	No	Yes	Yes	No	No	No	Yes			a6b1 and a6b4 Integrin signaling	NCI
P55210	CASP7	caspase 7 apoptosis-related cysteine peptidase	840	Yes	No	No	Yes	No	No	No	Yes			a6b1 and a6b4 Integrin signaling	NCI
P21926	CD9	CD9 molecule	928	Yes	No	Yes	No	Yes	Yes	No	No			a6b1 and a6b4 Integrin signaling	NCI
P05164	MPO	myeloperoxidase	4353	Yes	No	No	No	No	No	Yes	Yes			a6b1 and a6b4 Integrin signaling	NCI
P01112	HRAS	v-Ha-ras Harvey rat sarcoma viral oncogene homolog	3265	Yes	No	Yes	Yes	No	No	No	Yes			a6b1 and a6b4 Integrin signaling	NCI
P05362	ICAM1	intercellular adhesion molecule 1	3383	Yes	Yes	Yes	Yes	No	No	No	Yes	env_gp120 env_gp160 nef tat	env_gp120 nef tat env_gp160	a6b1 and a6b4 Integrin signaling	NCI
P00738	HP	haptoglobin	3240	Yes	No	No	No	No	No	No	No			a6b1 and a6b4 Integrin signaling	NCI
P04004	VTN	vitronectin	7448	Yes	Yes	Yes	Yes	No	No	No	Yes	env_gp120	env_gp120	a6b1 and a6b4 Integrin signaling	NCI
P21860	ERBB3	v-erb-b2 erythroblastic leukemia viral oncogene homolog 3 (avian)	2065	Yes	No	No	No	No	No	No	No			a6b1 and a6b4 Integrin signaling	NCI
P23443	RPS6KB1	ribosomal protein S6 kinase 70kDa polypeptide 1	6198	Yes	No	Yes	No	No	No	No	No			a6b1 and a6b4 Integrin signaling	NCI
P41743	PRKCI	protein kinase C iota	5584	Yes	Yes	Yes	Yes	Yes	No	No	No	env_gp120 env_gp160 pol_RT tat	env_gp120 env_gp160 env_gp41 pol_RT tat nef	a6b1 and a6b4 Integrin signaling	NCI
P08581	MET	met proto-oncogene (hepatocyte growth factor receptor)	4233	Yes	No	No	Yes	No	No	No	Yes			a6b1 and a6b4 Integrin signaling	NCI
P01583	IL1A	interleukin 1 alpha	3552	Yes	Yes	Yes	Yes	No	No	Yes	No	env_gp120	env_gp120	a6b1 and a6b4 Integrin signaling	NCI
P04626	ERBB2	v-erb-b2 erythroblastic leukemia viral oncogene homolog 2 neuro/glioblastoma derived oncogene homolog (avian)	2064	Yes	No	No	No	No	No	No	Yes			a6b1 and a6b4 Integrin signaling	NCI
P01042	KNG1	kininogen 1	3827	Yes	No	No	Yes	No	No	No	Yes			a6b1 and a6b4 Integrin signaling	NCI
Q6NS38	ALKBH2	alkB alkylation repair homolog 2 (E. coli)	121642	Yes	No	No	No	No	No	No	Yes			ABH2 mediated Reversal of Alkylation Damage	Reactome
Q96Q83	ALKBH3	alkB alkylation repair homolog 3 (E. coli)	221120	No information	No	No	No	No	No	Yes	Yes			ABH3 mediated Reversal of Alkylation Damage	Reactome
P35269	GTF2F1	general transcription factor IIF polypeptide 1 74kDa	2962	No	Yes	Yes	Yes	No	No	Yes	No	tat	tat	Abortive elongation of HIV-1 transcript in the absence of Tat	Reactome
P52298	NCBP2	nuclear cap binding protein subunit 2 20kDa	22916	No information	No	No	No	No	No	No	No			Abortive elongation of HIV-1 transcript in the absence of Tat	Reactome
P63272	SUPT4H1	suppressor of Ty 4 homolog 1 (S. cerevisiae)	6827	Yes	No	Yes	No	No	No	No	No			Abortive elongation of HIV-1 transcript in the absence of Tat	Reactome
P52434	POLR2H	polymerase (RNA) II (DNA directed) polypeptide H	5437	Yes	No	Yes	Yes	No	No	Yes	No			Abortive elongation of HIV-1 transcript in the absence of Tat	Reactome
P19388	POLR2E	polymerase (RNA) II (DNA directed) polypeptide E 25kDa	5434	Yes	No	Yes	Yes	No	No	No	No			Abortive elongation of HIV-1 transcript in the absence of Tat	Reactome
P52435	POLR2J	polymerase (RNA) II (DNA directed) polypeptide J 13.3kDa	5439	Yes	No	Yes	No	No	No	Yes	No			Abortive elongation of HIV-1 transcript in the absence of Tat	Reactome
P30876	POLR2B	polymerase (RNA) II (DNA directed) polypeptide B 140kDa	5431	No	No	Yes	Yes	No	No	No	No			Abortive elongation of HIV-1 transcript in the absence of Tat	Reactome
Q8IXH7	TH1L	TH1-like (Drosophila)	51497	Yes	No	Yes	No	No	No	No	No			Abortive elongation of HIV-1 transcript in the absence of Tat	Reactome
P36954	POLR2I	polymerase (RNA) II (DNA directed) polypeptide I 14.5kDa	5438	No information	No	Yes	No	No	No	Yes	No			Abortive elongation of HIV-1 transcript in the absence of Tat	Reactome
P53803	POLR2K	polymerase (RNA) II (DNA directed) polypeptide K 7.0kDa	5440	No information	No	Yes	Yes	No	No	Yes	No			Abortive elongation of HIV-1 transcript in the absence of Tat	Reactome
Q9H3P2	WHSC2	Wolf-Hirschhorn syndrome candidate 2	7469	Yes	No	Yes	No	No	No	No	No			Abortive elongation of HIV-1 transcript in the absence of Tat	Reactome
P62487	POLR2G	polymerase (RNA) II (DNA directed) polypeptide G	5436	Yes	No	Yes	Yes	No	No	No	No			Abortive elongation of HIV-1 transcript in the absence of Tat	Reactome
Q09161	NCBP1	nuclear cap binding protein subunit 1 80kDa	4686	No	No	No	No	No	No	No	No			Abortive elongation of HIV-1 transcript in the absence of Tat	Reactome
P13984	GTF2F2	general transcription factor IIF polypeptide 2 30kDa	2963	Yes	Yes	Yes	Yes	No	No	No	No	tat	tat	Abortive elongation of HIV-1 transcript in the absence of Tat	Reactome
Q9Y5B0	CTDP1	CTD (carboxy-terminal domain RNA polymerase II polypeptide A) phosphatase subunit 1	9150	Yes	Yes	No	Yes	No	No	Yes	No	tat	tat	Abortive elongation of HIV-1 transcript in the absence of Tat	Reactome
Q8WX92	COBRA1	cofactor of BRCA1	25920	Yes	No	Yes	No	No	No	No	No			Abortive elongation of HIV-1 transcript in the absence of Tat	Reactome
O15514	POLR2D	polymerase (RNA) II (DNA directed) polypeptide D	5433	Yes	No	Yes	Yes	No	No	No	No			Abortive elongation of HIV-1 transcript in the absence of Tat	Reactome
P18615	RDBP	RD RNA binding protein	7936	Yes	No	Yes	No	No	No	No	No			Abortive elongation of HIV-1 transcript in the absence of Tat	Reactome
P62875	POLR2L	polymerase (RNA) II (DNA directed) polypeptide L 7.6kDa	5441	No information	No	Yes	No	No	No	Yes	No			Abortive elongation of HIV-1 transcript in the absence of Tat	Reactome
P61218	POLR2F	polymerase (RNA) II (DNA directed) polypeptide F	5435	Yes	No	Yes	Yes	No	No	No	No			Abortive elongation of HIV-1 transcript in the absence of Tat	Reactome
P19387	POLR2C	polymerase (RNA) II (DNA directed) polypeptide C 33kDa	5432	Yes	No	Yes	Yes	No	No	Yes	No		tat	Abortive elongation of HIV-1 transcript in the absence of Tat	Reactome
P24928	POLR2A	polymerase (RNA) II (DNA directed) polypeptide A 220kDa	5430	No information	Yes	Yes	Yes	No	No	Yes	No	tat	tat	Abortive elongation of HIV-1 transcript in the absence of Tat	Reactome
P00352	ALDH1A1	aldehyde dehydrogenase 1 family member A1	216	Yes	No	No	No	No	No	No	No			Acetaldehyde is oxidized by NAD+ to form acetate NADH and H+	Reactome
P05091	ALDH2	aldehyde dehydrogenase 2 family (mitochondrial)	217	Yes	No	No	No	No	No	No	Yes			Acetaldehyde is oxidized by NAD+ to form acetate NADH and H+	Reactome
Q9NR19	ACSS2	acyl-CoA synthetase short-chain family member 2	55902	Yes	No	No	No	No	No	No	Yes			Acetate ATP and coenzyme A react to form acetyl CoA AMP and pyrophosphate	Reactome
P11245	NAT2	N-acetyltransferase 2 (arylamine N-acetyltransferase)	10	Yes	No	No	No	No	No	No	No			Acetylation	Reactome
P18440	NAT1	N-acetyltransferase 1 (arylamine N-acetyltransferase)	9	Yes	No	No	No	No	No	No	No			Acetylation	Reactome
Q9UGJ0	PRKAG2	protein kinase AMP-activated gamma 2 non-catalytic subunit	51422	Yes	Yes	Yes	Yes	No	No	No	No	gag_matrix	gag_matrix	Activated AMPK stimulates fatty-acid oxidation in muscle	Reactome
O43741	PRKAB2	protein kinase AMP-activated beta 2 non-catalytic subunit	5565	Yes	No	No	No	No	No	No	Yes			Activated AMPK stimulates fatty-acid oxidation in muscle	Reactome
P54646	PRKAA2	protein kinase AMP-activated alpha 2 catalytic subunit	5563	No	No	No	No	No	No	No	No			Activated AMPK stimulates fatty-acid oxidation in muscle	Reactome
O00763	ACACB	acetyl-Coenzyme A carboxylase beta	32	Yes	No	No	No	No	No	Yes	No			Activated AMPK stimulates fatty-acid oxidation in muscle	Reactome
P33121	ACSL1	acyl-CoA synthetase long-chain family member 1	2180	Yes	No	No	No	No	No	No	Yes			Activated AMPK stimulates fatty-acid oxidation in muscle	Reactome
Q16611	BAK1	BCL2-antagonist/killer 1	578	Yes	No	No	No	No	No	No	No			Activation and oligomerization of BAK protein	Reactome
P55957	BID	BH3 interacting domain death agonist	637	Yes	No	Yes	No	No	No	No	No			Activation and oligomerization of BAK protein	Reactome
P10144	GZMB	granzyme B (granzyme 2 cytotoxic T-lymphocyte-associated serine esterase 1)	3002	Yes	No	No	No	No	No	No	Yes			Activation myristolyation of BID and translocation to mitochondria	Reactome
Q14790	CASP8	caspase 8 apoptosis-related cysteine peptidase	841	Yes	No	Yes	Yes	No	No	No	No			Activation myristolyation of BID and translocation to mitochondria	Reactome
P30419	NMT1	N-myristoyltransferase 1	4836	Yes	Yes	No	Yes	Yes	No	Yes	No	gag_matrix nef	gag_matrix nef	Activation myristolyation of BID and translocation to mitochondria	Reactome
P55957	BID	BH3 interacting domain death agonist	637	Yes	No	Yes	No	No	No	No	No			Activation myristolyation of BID and translocation to mitochondria	Reactome
P25205	MCM3	minichromosome maintenance complex component 3	4172	Yes	No	No	Yes	No	No	No	No		tat	Activation of ATR in response to replication stress	Reactome
Q9HAW4	CLSPN	claspin homolog (Xenopus laevis)	63967	Yes	No	No	No	No	No	No	No			Activation of ATR in response to replication stress	Reactome
P35249	RFC4	replication factor C (activator 1) 4 37kDa	5984	Yes	Yes	No	Yes	No	No	No	No	tat	tat	Activation of ATR in response to replication stress	Reactome
P35244	RPA3	replication protein A3 14kDa	6119	Yes	No	Yes	No	No	No	No	No			Activation of ATR in response to replication stress	Reactome
P40937	RFC5	replication factor C (activator 1) 5 36.5kDa	5985	No	Yes	No	Yes	No	No	No	No	tat	tat	Activation of ATR in response to replication stress	Reactome
P27694	RPA1	replication protein A1 70kDa	6117	Yes	Yes	Yes	Yes	No	No	No	No	tat vpr	tat vpr pol_integrase	Activation of ATR in response to replication stress	Reactome
P15927	RPA2	replication protein A2 32kDa	6118	Yes	No	Yes	Yes	No	No	No	No		tat	Activation of ATR in response to replication stress	Reactome
P40938	RFC3	replication factor C (activator 1) 3 38kDa	5983	No information	Yes	No	Yes	No	No	No	No	tat	tat	Activation of ATR in response to replication stress	Reactome
P35250	RFC2	replication factor C (activator 1) 2 40kDa	5982	No	Yes	No	Yes	No	No	No	No	tat	tat	Activation of ATR in response to replication stress	Reactome
P30304	CDC25A	cell division cycle 25 homolog A (S. pombe)	993	Yes	No	No	No	No	No	No	No			Activation of ATR in response to replication stress	Reactome
O60671	RAD1	RAD1 homolog (S. pombe)	5810	Yes	No	No	No	No	No	No	No			Activation of ATR in response to replication stress	Reactome
Q14566	MCM6	minichromosome maintenance complex component 6	4175	Yes	No	No	Yes	No	No	No	Yes			Activation of ATR in response to replication stress	Reactome
O75419	CDC45L	CDC45 cell division cycle 45-like (S. cerevisiae)	8318	Yes	No	No	No	No	No	No	No			Activation of ATR in response to replication stress	Reactome
Q9UBD5	ORC3L	origin recognition complex subunit 3-like (yeast)	23595	Yes	No	No	No	No	No	No	No			Activation of ATR in response to replication stress	Reactome
Q8WXE1	ATRIP	ATR interacting protein	84126	No information	No	No	No	No	No	No	No			Activation of ATR in response to replication stress	Reactome
P33993	MCM7	minichromosome maintenance complex component 7	4176	Yes	No	No	Yes	No	No	No	Yes			Activation of ATR in response to replication stress	Reactome
Q13416	ORC2L	origin recognition complex subunit 2-like (yeast)	4999	Yes	No	No	Yes	No	No	No	No			Activation of ATR in response to replication stress	Reactome
O43913	ORC5L	origin recognition complex subunit 5-like (yeast)	5001	Yes	No	No	Yes	No	No	No	No			Activation of ATR in response to replication stress	Reactome
Q7L590	MCM10	minichromosome maintenance complex component 10	55388	Yes	No	No	Yes	No	No	No	No			Activation of ATR in response to replication stress	Reactome
Q99741	CDC6	cell division cycle 6 homolog (S. cerevisiae)	990	No information	Yes	No	Yes	No	No	No	No	tat	tat	Activation of ATR in response to replication stress	Reactome
O43929	ORC4L	origin recognition complex subunit 4-like (yeast)	5000	Yes	No	No	No	No	No	No	No			Activation of ATR in response to replication stress	Reactome
Q9Y5N6	ORC6L	origin recognition complex subunit 6 like (yeast)	23594	No information	No	No	Yes	No	No	No	No			Activation of ATR in response to replication stress	Reactome
P49736	MCM2	minichromosome maintenance complex component 2	4171	Yes	No	No	Yes	No	No	No	No			Activation of ATR in response to replication stress	Reactome
P24941	CDK2	cyclin-dependent kinase 2	1017	Yes	Yes	No	Yes	No	No	No	Yes	tat	tat	Activation of ATR in response to replication stress	Reactome
O00311	CDC7	cell division cycle 7 homolog (S. cerevisiae)	8317	Yes	No	No	Yes	No	No	No	No			Activation of ATR in response to replication stress	Reactome
P33992	MCM5	minichromosome maintenance complex component 5	4174	Yes	No	No	Yes	No	No	No	No			Activation of ATR in response to replication stress	Reactome
Q13415	ORC1L	origin recognition complex subunit 1-like (yeast)	4998	Yes	No	No	Yes	No	No	No	No			Activation of ATR in response to replication stress	Reactome
P33991	MCM4	minichromosome maintenance complex component 4	4173	Yes	No	No	Yes	No	No	No	No			Activation of ATR in response to replication stress	Reactome
Q9UBU7	DBF4	DBF4 homolog (S. cerevisiae)	10926	Yes	No	No	No	No	No	No	No			Activation of ATR in response to replication stress	Reactome
O14757	CHEK1	CHK1 checkpoint homolog (S. pombe)	1111	Yes	No	Yes	Yes	No	No	No	No			Activation of ATR in response to replication stress	Reactome
O60921	HUS1	HUS1 checkpoint homolog (S. pombe)	3364	Yes	No	No	No	No	No	No	No			Activation of ATR in response to replication stress	Reactome
P30307	CDC25C	cell division cycle 25 homolog C (S. pombe)	995	Yes	Yes	Yes	Yes	Yes	No	No	No	vpr	vpr	Activation of ATR in response to replication stress	Reactome
P31946	YWHAB	tyrosine 3-monooxygenase/tryptophan 5-monooxygenase activation protein beta polypeptide	7529	Yes	No	Yes	Yes	No	No	No	No			Activation of BAD and translocation to mitochondria	Reactome
P63098	PPP3R1	protein phosphatase 3 (formerly 2B) regulatory subunit B alpha isoform	5534	Yes	No	Yes	No	No	No	No	No			Activation of BAD and translocation to mitochondria	Reactome
P55957	BID	BH3 interacting domain death agonist	637	Yes	No	Yes	No	No	No	No	No			Activation of BAD and translocation to mitochondria	Reactome
Q92934	BAD	BCL2-associated agonist of cell death	572	Yes	No	Yes	Yes	No	No	No	No		tat	Activation of BAD and translocation to mitochondria	Reactome
P10415	BCL2	B-cell CLL/lymphoma 2	596	Yes	Yes	Yes	Yes	No	No	No	Yes	pol_protease tat	tat pol_protease	Activation of BAD and translocation to mitochondria	Reactome
P48454	PPP3CC	protein phosphatase 3 (formerly 2B) catalytic subunit gamma isoform	5533	Yes	No	Yes	No	No	No	No	No			Activation of BAD and translocation to mitochondria	Reactome
P31749	AKT1	v-akt murine thymoma viral oncogene homolog 1	207	Yes	No	Yes	Yes	No	No	Yes	Yes		tat	Activation of BAD and translocation to mitochondria	Reactome
P45983	MAPK8	mitogen-activated protein kinase 8	5599	Yes	No	Yes	Yes	No	No	No	No		tat	Activation of BH3-only proteins	Reactome
O43521	BCL2L11	BCL2-like 11 (apoptosis facilitator)	10018	Yes	Yes	No	Yes	No	No	No	No	tat	tat	Activation of BIM and translocation to mitochondria	Reactome
P63167	DYNLL1	dynein light chain LC8-type 1	8655	Yes	No	No	Yes	No	No	No	No			Activation of BIM and translocation to mitochondria	Reactome
P45983	MAPK8	mitogen-activated protein kinase 8	5599	Yes	No	Yes	Yes	No	No	No	No		tat	Activation of BIM and translocation to mitochondria	Reactome
Q96LC9	BMF	Bcl2 modifying factor	90427	Yes	No	No	No	No	No	No	No			Activation of BMF and translocation to mitochondria	Reactome
P45983	MAPK8	mitogen-activated protein kinase 8	5599	Yes	No	Yes	Yes	No	No	No	No		tat	Activation of BMF and translocation to mitochondria	Reactome
Q96FJ2	DYNLL2	dynein light chain LC8-type 2	140735	Yes	No	No	No	No	No	No	No			Activation of BMF and translocation to mitochondria	Reactome
P06681	C2	complement component 2	717	Yes	No	No	No	No	No	No	No			Activation of C3 and C5	Reactome
P01031	C5	complement component 5	727	Yes	Yes	No	Yes	No	No	No	No	env_gp120	env_gp120	Activation of C3 and C5	Reactome
P0C0L4	C4A	complement component 4A (Rodgers blood group)	720	Yes	No	No	No	No	No	No	No			Activation of C3 and C5	Reactome
P01024	C3	complement component 3	718	Yes	Yes	Yes	Yes	No	No	No	No	env_gp120	env_gp120	Activation of C3 and C5	Reactome
P55211	CASP9	caspase 9 apoptosis-related cysteine peptidase	842	Yes	No	Yes	Yes	No	No	No	No			Activation of caspases through apoptosome-mediated cleavage	Reactome
P42574	CASP3	caspase 3 apoptosis-related cysteine peptidase	836	Yes	Yes	Yes	Yes	Yes	No	No	Yes	env_gp120 env_gp41	env_gp120 env_gp41 env_gp160 nef	Activation of caspases through apoptosome-mediated cleavage	Reactome
O14727	APAF1	apoptotic peptidase activating factor 1	317	Yes	No	Yes	No	No	No	No	Yes			Activation of caspases through apoptosome-mediated cleavage	Reactome
P99999	CYCS	cytochrome c somatic	54205	Yes	No	Yes	Yes	No	No	Yes	Yes		tat	Activation of caspases through apoptosome-mediated cleavage	Reactome
P55210	CASP7	caspase 7 apoptosis-related cysteine peptidase	840	Yes	No	No	Yes	No	No	No	Yes			Activation of caspases through apoptosome-mediated cleavage	Reactome
P42574	CASP3	caspase 3 apoptosis-related cysteine peptidase	836	Yes	Yes	Yes	Yes	Yes	No	No	Yes	env_gp120 env_gp41	env_gp120 env_gp41 env_gp160 nef	Activation of DNA fragmentation factor	Reactome
Q14974	KPNB1	karyopherin (importin) beta 1	3837	Yes	Yes	Yes	Yes	No	No	Yes	No	pol_integrase rev tat	tat rev pol_integrase	Activation of DNA fragmentation factor	Reactome
P52294	KPNA1	karyopherin alpha 1 (importin alpha 5)	3836	No	Yes	Yes	Yes	Yes	No	No	No	pol_integrase vpr	pol_integrase vpr	Activation of DNA fragmentation factor	Reactome
O00273	DFFA	DNA fragmentation factor 45kDa alpha polypeptide	1676	Yes	No	Yes	No	No	No	No	No			Activation of DNA fragmentation factor	Reactome
O76075	DFFB	DNA fragmentation factor 40kDa beta polypeptide (caspase-activated DNase)	1677	Yes	No	Yes	No	No	No	No	No			Activation of DNA fragmentation factor	Reactome
Q13794	PMAIP1	phorbol-12-myristate-13-acetate-induced protein 1	5366	No information	No	No	No	No	No	No	No			Activation of NOXA and translocation to mitochondria	Reactome
O15530	PDPK1	3-phosphoinositide dependent protein kinase-1	5170	Yes	No	No	Yes	No	No	No	Yes			Activation of PKB	Reactome
P31751	AKT2	v-akt murine thymoma viral oncogene homolog 2	208	Yes	No	Yes	No	No	No	No	No			Activation of PKB	Reactome
Q13546	RIPK1	receptor (TNFRSF)-interacting serine-threonine kinase 1	8737	Yes	No	No	No	No	No	No	No			Activation of Pro-Caspase 8	Reactome
Q15628	TRADD	TNFRSF1A-associated via death domain	8717	Yes	No	Yes	No	No	No	No	No			Activation of Pro-Caspase 8	Reactome
Q14790	CASP8	caspase 8 apoptosis-related cysteine peptidase	841	Yes	No	Yes	Yes	No	No	No	No			Activation of Pro-Caspase 8	Reactome
Q12933	TRAF2	TNF receptor-associated factor 2	7186	Yes	No	No	Yes	No	No	No	No		tat	Activation of Pro-Caspase 8	Reactome
Q13158	FADD	Fas (TNFRSF6)-associated via death domain	8772	Yes	No	No	Yes	No	No	No	No		tat	Activation of Pro-Caspase 8	Reactome
P25445	FAS	Fas (TNF receptor superfamily member 6)	355	Yes	Yes	Yes	Yes	No	No	No	No	env_gp120 env_gp160 vpu	env_gp120	Activation of Pro-Caspase 8	Reactome
O14763	TNFRSF10B	tumor necrosis factor receptor superfamily member 10b	8795	Yes	No	Yes	No	No	No	No	No			Activation of Pro-Caspase 8	Reactome
P50591	TNFSF10	tumor necrosis factor (ligand) superfamily member 10	8743	Yes	No	Yes	No	No	No	No	No			Activation of Pro-Caspase 8	Reactome
P48023	FASLG	Fas ligand (TNF superfamily member 6)	356	Yes	Yes	Yes	Yes	No	No	No	No	env_gp120 tat	env_gp120	Activation of Pro-Caspase 8	Reactome
Q9BXH1	BBC3	BCL2 binding component 3	27113	No	No	Yes	No	No	No	No	No			Activation of PUMA and translocation to mitochondria	Reactome
P60842	EIF4A1	eukaryotic translation initiation factor 4A isoform 1	1973	Yes	No	No	No	No	No	No	No			Activation of the mRNA upon binding of the cap-binding complex and eIFs and subsequent binding to 43S	Reactome
P06730	EIF4E	eukaryotic translation initiation factor 4E	1977	Yes	No	Yes	No	No	No	No	Yes			Activation of the mRNA upon binding of the cap-binding complex and eIFs and subsequent binding to 43S	Reactome
Q14240	EIF4A2	eukaryotic translation initiation factor 4A isoform 2	1974	Yes	No	No	No	No	No	Yes	No			Activation of the mRNA upon binding of the cap-binding complex and eIFs and subsequent binding to 43S	Reactome
Q04637	EIF4G1	eukaryotic translation initiation factor 4 gamma 1	1981	Yes	Yes	No	Yes	No	No	No	No	pol_protease	pol_protease	Activation of the mRNA upon binding of the cap-binding complex and eIFs and subsequent binding to 43S	Reactome
P23588	EIF4B	eukaryotic translation initiation factor 4B	1975	Yes	No	No	No	No	No	No	No			Activation of the mRNA upon binding of the cap-binding complex and eIFs and subsequent binding to 43S	Reactome
Q13541	EIF4EBP1	eukaryotic translation initiation factor 4E binding protein 1	1978	Yes	No	No	No	No	No	No	No			Activation of the mRNA upon binding of the cap-binding complex and eIFs and subsequent binding to 43S	Reactome
Q15056	EIF4H	eukaryotic translation initiation factor 4H	7458	Yes	No	No	No	No	No	No	No			Activation of the mRNA upon binding of the cap-binding complex and eIFs and subsequent binding to 43S	Reactome
P25205	MCM3	minichromosome maintenance complex component 3	4172	Yes	No	No	Yes	No	No	No	No		tat	Activation of the pre-replicative complex	Reactome
O00311	CDC7	cell division cycle 7 homolog (S. cerevisiae)	8317	Yes	No	No	Yes	No	No	No	No			Activation of the pre-replicative complex	Reactome
Q9UBU7	DBF4	DBF4 homolog (S. cerevisiae)	10926	Yes	No	No	No	No	No	No	No			Activation of the pre-replicative complex	Reactome
P56282	POLE2	polymerase (DNA directed) epsilon 2 (p59 subunit)	5427	Yes	No	No	No	No	No	No	No			Activation of the pre-replicative complex	Reactome
Q07864	POLE	polymerase (DNA directed) epsilon	5426	Yes	Yes	No	Yes	No	No	Yes	No	tat	tat	Activation of the pre-replicative complex	Reactome
P35244	RPA3	replication protein A3 14kDa	6119	Yes	No	Yes	No	No	No	No	No			Activation of the pre-replicative complex	Reactome
P27694	RPA1	replication protein A1 70kDa	6117	Yes	Yes	Yes	Yes	No	No	No	No	tat vpr	tat vpr pol_integrase	Activation of the pre-replicative complex	Reactome
P15927	RPA2	replication protein A2 32kDa	6118	Yes	No	Yes	Yes	No	No	No	No		tat	Activation of the pre-replicative complex	Reactome
Q13156	RPA4	replication protein A4 34kDa	29935	Yes	No	Yes	No	No	No	No	No			Activation of the pre-replicative complex	Reactome
Q14566	MCM6	minichromosome maintenance complex component 6	4175	Yes	No	No	Yes	No	No	No	Yes			Activation of the pre-replicative complex	Reactome
Q14181	POLA2	polymerase (DNA directed) alpha 2 (70kD subunit)	23649	No information	No	No	Yes	No	No	No	Yes			Activation of the pre-replicative complex	Reactome
P49642	PRIM1	primase DNA polypeptide 1 (49kDa)	5557	No information	No	No	No	No	No	No	No			Activation of the pre-replicative complex	Reactome
P49643	PRIM2	primase DNA polypeptide 2 (58kDa)	5558	No information	No	No	No	No	No	No	No			Activation of the pre-replicative complex	Reactome
P09884	POLA1	polymerase (DNA directed) alpha 1 catalytic subunit	5422	Yes	No	No	Yes	No	No	No	Yes		pol_integrase	Activation of the pre-replicative complex	Reactome
O75419	CDC45L	CDC45 cell division cycle 45-like (S. cerevisiae)	8318	Yes	No	No	No	No	No	No	No			Activation of the pre-replicative complex	Reactome
Q9H211	CDT1	chromatin licensing and DNA replication factor 1	81620	Yes	No	No	Yes	No	No	No	No			Activation of the pre-replicative complex	Reactome
P33993	MCM7	minichromosome maintenance complex component 7	4176	Yes	No	No	Yes	No	No	No	Yes			Activation of the pre-replicative complex	Reactome
P33992	MCM5	minichromosome maintenance complex component 5	4174	Yes	No	No	Yes	No	No	No	No			Activation of the pre-replicative complex	Reactome
P49736	MCM2	minichromosome maintenance complex component 2	4171	Yes	No	No	Yes	No	No	No	No			Activation of the pre-replicative complex	Reactome
P33991	MCM4	minichromosome maintenance complex component 4	4173	Yes	No	No	Yes	No	No	No	No			Activation of the pre-replicative complex	Reactome
Q9UBD5	ORC3L	origin recognition complex subunit 3-like (yeast)	23595	Yes	No	No	No	No	No	No	No			Activation of the pre-replicative complex	Reactome
Q13416	ORC2L	origin recognition complex subunit 2-like (yeast)	4999	Yes	No	No	Yes	No	No	No	No			Activation of the pre-replicative complex	Reactome
O43913	ORC5L	origin recognition complex subunit 5-like (yeast)	5001	Yes	No	No	Yes	No	No	No	No			Activation of the pre-replicative complex	Reactome
Q7L590	MCM10	minichromosome maintenance complex component 10	55388	Yes	No	No	Yes	No	No	No	No			Activation of the pre-replicative complex	Reactome
Q99741	CDC6	cell division cycle 6 homolog (S. cerevisiae)	990	No information	Yes	No	Yes	No	No	No	No	tat	tat	Activation of the pre-replicative complex	Reactome
O43929	ORC4L	origin recognition complex subunit 4-like (yeast)	5000	Yes	No	No	No	No	No	No	No			Activation of the pre-replicative complex	Reactome
Q9Y5N6	ORC6L	origin recognition complex subunit 6 like (yeast)	23594	No information	No	No	Yes	No	No	No	No			Activation of the pre-replicative complex	Reactome
Q13415	ORC1L	origin recognition complex subunit 1-like (yeast)	4998	Yes	No	No	Yes	No	No	No	No			Activation of the pre-replicative complex	Reactome
P24941	CDK2	cyclin-dependent kinase 2	1017	Yes	Yes	No	Yes	No	No	No	Yes	tat	tat	Activation of the pre-replicative complex	Reactome
P55957	BID	BH3 interacting domain death agonist	637	Yes	No	Yes	No	No	No	No	No			Activation translocation and oligomerization of BAX	Reactome
Q07812	BAX	BCL2-associated X protein	581	Yes	Yes	Yes	Yes	No	No	No	No	env_gp120 tat	tat env_gp120	Activation translocation and oligomerization of BAX	Reactome
Q9BSE5	AGMAT	agmatine ureohydrolase (agmatinase)	79814	Yes	No	No	No	No	No	No	No			Agmatine biosynthesis	Reactome
Q12778	FOXO1	forkhead box O1	2308	Yes	No	No	Yes	No	No	No	No			AKT-mediated inactivation of FOXO1A	Reactome
P31749	AKT1	v-akt murine thymoma viral oncogene homolog 1	207	Yes	No	Yes	Yes	No	No	Yes	Yes		tat	AKT-mediated inactivation of FOXO1A	Reactome
P55211	CASP9	caspase 9 apoptosis-related cysteine peptidase	842	Yes	No	Yes	Yes	No	No	No	No			AKT phosphorylates targets in the cytosol	Reactome
P49815	TSC2	tuberous sclerosis 2	7249	Yes	No	No	Yes	No	No	No	No			AKT phosphorylates targets in the cytosol	Reactome
Q96B36	AKT1S1	AKT1 substrate 1 (proline-rich)	84335	Yes	No	No	No	No	No	No	No			AKT phosphorylates targets in the cytosol	Reactome
Q00987	MDM2	Mdm2 p53 binding protein homolog (mouse)	4193	Yes	Yes	No	Yes	No	No	No	Yes	tat	tat	AKT phosphorylates targets in the cytosol	Reactome
Q92934	BAD	BCL2-associated agonist of cell death	572	Yes	No	Yes	Yes	No	No	No	No		tat	AKT phosphorylates targets in the cytosol	Reactome
P31749	AKT1	v-akt murine thymoma viral oncogene homolog 1	207	Yes	No	Yes	Yes	No	No	Yes	Yes		tat	AKT phosphorylates targets in the cytosol	Reactome
O15530	PDPK1	3-phosphoinositide dependent protein kinase-1	5170	Yes	No	No	Yes	No	No	No	Yes			AKT phosphorylates targets in the cytosol	Reactome
O15111	CHUK	conserved helix-loop-helix ubiquitous kinase	1147	Yes	No	Yes	Yes	No	No	No	No			AKT phosphorylates targets in the cytosol	Reactome
P22736	NR4A1	nuclear receptor subfamily 4 group A member 1	3164	Yes	No	Yes	Yes	No	No	No	No		tat	AKT phosphorylates targets in the nucleus	Reactome
P16220	CREB1	cAMP responsive element binding protein 1	1385	Yes	No	Yes	Yes	No	No	No	Yes		tat	AKT phosphorylates targets in the nucleus	Reactome
Q9UBS0	RPS6KB2	ribosomal protein S6 kinase 70kDa polypeptide 2	6199	Yes	No	No	No	No	No	No	No			AKT phosphorylates targets in the nucleus	Reactome
P31749	AKT1	v-akt murine thymoma viral oncogene homolog 1	207	Yes	No	Yes	Yes	No	No	Yes	Yes		tat	AKT phosphorylates targets in the nucleus	Reactome
P24298	GPT	glutamic-pyruvate transaminase (alanine aminotransferase)	2875	Yes	No	No	No	No	No	No	No			Alanine metabolism	Reactome
Q05655	PRKCD	protein kinase C delta	5580	Yes	Yes	Yes	Yes	Yes	No	No	No	env_gp120 env_gp160 pol_RT tat	tat env_gp160 env_gp120 env_gp41 gag_matrix pol_RT gag_capsid	Alpha-synuclein signaling	NCI
P37840	SNCA	synuclein alpha (non A4 component of amyloid precursor)	6622	Yes	No	No	Yes	No	No	No	Yes			Alpha-synuclein signaling	NCI
O14939	PLD2	phospholipase D2	5338	Yes	No	No	No	No	No	No	Yes			Alpha-synuclein signaling	NCI
Q04759	PRKCQ	protein kinase C theta	5588	Yes	Yes	Yes	Yes	Yes	No	No	Yes	env_gp120 env_gp160 nef pol_RT tat	tat env_gp120 nef pol_RT env_gp160 env_gp41	Alpha-synuclein signaling	NCI
P43403	ZAP70	zeta-chain (TCR) associated protein kinase 70kDa	7535	Yes	Yes	Yes	Yes	No	No	No	Yes	env_gp120	env_gp120	Alpha-synuclein signaling	NCI
P43405	SYK	spleen tyrosine kinase	6850	Yes	No	No	Yes	No	No	No	Yes			Alpha-synuclein signaling	NCI
Q9UNE7	STUB1	STIP1 homology and U-box containing protein 1	10273	Yes	No	No	No	No	No	No	No			Alpha-synuclein signaling	NCI
P05129	PRKCG	protein kinase C gamma	5582	Yes	Yes	Yes	Yes	Yes	No	No	No	env_gp120 env_gp160 pol_RT tat	env_gp120 env_gp160 env_gp41 tat pol_RT gag_matrix	Alpha-synuclein signaling	NCI
P68400	CSNK2A1	casein kinase 2 alpha 1 polypeptide	1457	Yes	Yes	No	Yes	Yes	Yes	No	Yes	gag_matrix pol_protease pol_RT rev vpu	rev pol_protease tat pol_RT gag_matrix pol_integrase vpu nef	Alpha-synuclein signaling	NCI
Q00722	PLCB2	phospholipase C beta 2	5330	Yes	No	Yes	No	No	No	No	No			Alpha-synuclein signaling	NCI
P51451	BLK	B lymphoid tyrosine kinase	640	Yes	No	No	No	No	No	Yes	No			Alpha-synuclein signaling	NCI
O60260	PARK2	Parkinson disease (autosomal recessive juvenile) 2 parkin	5071	Yes	No	No	Yes	No	No	No	No			Alpha-synuclein signaling	NCI
P05771	PRKCB	protein kinase C beta	5579	Yes	Yes	Yes	Yes	No	No	No	Yes	env_gp120 env_gp160 pol_RT tat	env_gp120 tat env_gp160 gag_matrix env_gp41 pol_RT	Alpha-synuclein signaling	NCI
O14656	TOR1A	torsin family 1 member A (torsin A)	1861	Yes	No	No	No	No	No	No	No			Alpha-synuclein signaling	NCI
P28482	MAPK1	mitogen-activated protein kinase 1	5594	Yes	Yes	Yes	Yes	Yes	No	No	Yes	gag_matrix gag_p6 nef pol_RT rev tat vif	tat rev gag_matrix nef env_gp120 vif gag_nucleocapsid gag_p6 env_gp160 env_gp41 gag_pr55 vpr	Alpha-synuclein signaling	NCI
P27361	MAPK3	mitogen-activated protein kinase 3	5595	Yes	Yes	Yes	Yes	Yes	No	No	Yes	gag_matrix gag_p6 pol_RT rev tat vif	tat rev gag_matrix vif gag_p6 pol_protease	Alpha-synuclein signaling	NCI
P24723	PRKCH	protein kinase C eta	5583	Yes	Yes	Yes	Yes	Yes	No	Yes	No	env_gp120 env_gp160 pol_RT tat	tat env_gp120 pol_RT env_gp160	Alpha-synuclein signaling	NCI
Q02156	PRKCE	protein kinase C epsilon	5581	Yes	Yes	Yes	Yes	Yes	No	No	No	env_gp120 env_gp160 pol_RT tat	env_gp120 tat env_gp160 pol_RT env_gp41	Alpha-synuclein signaling	NCI
P05771	PRKCB	protein kinase C beta	5579	Yes	Yes	Yes	Yes	No	No	No	Yes	env_gp120 env_gp160 pol_RT tat	env_gp120 tat env_gp160 gag_matrix env_gp41 pol_RT	Alpha-synuclein signaling	NCI
P17252	PRKCA	protein kinase C alpha	5578	Yes	Yes	Yes	Yes	Yes	No	No	Yes	env_gp120 env_gp160 gag_matrix nef pol_RT rev tat	nef env_gp120 env_gp41 rev env_gp160 tat pol_RT gag_matrix vif vpr pol_protease vpu gag_nucleocapsid gag_capsid	Alpha-synuclein signaling	NCI
P09769	FGR	Gardner-Rasheed feline sarcoma viral (v-fgr) oncogene homolog	2268	Yes	No	No	No	No	No	No	No			Alpha-synuclein signaling	NCI
Q01959	SLC6A3	solute carrier family 6 (neurotransmitter transporter dopamine) member 3	6531	Yes	No	Yes	No	No	No	No	Yes			Alpha-synuclein signaling	NCI
Q14289	PTK2B	PTK2B protein tyrosine kinase 2 beta	2185	Yes	No	Yes	Yes	No	No	No	Yes		tat	Alpha-synuclein signaling	NCI
P08631	HCK	hemopoietic cell kinase	3055	Yes	Yes	Yes	Yes	Yes	No	No	Yes	nef	nef	Alpha-synuclein signaling	NCI
P06239	LCK	lymphocyte-specific protein tyrosine kinase	3932	Yes	Yes	Yes	Yes	No	No	No	No	env_gp120 env_gp160 nef	env_gp120 nef env_gp160 env_gp41 gag_matrix	Alpha-synuclein signaling	NCI
P07947	YES1	v-yes-1 Yamaguchi sarcoma viral oncogene homolog 1	7525	Yes	No	No	No	No	No	No	No			Alpha-synuclein signaling	NCI
P07948	LYN	v-yes-1 Yamaguchi sarcoma viral related oncogene homolog	4067	Yes	Yes	Yes	Yes	No	No	No	No	nef	nef tat	Alpha-synuclein signaling	NCI
P06241	FYN	FYN oncogene related to SRC FGR YES	2534	Yes	Yes	Yes	Yes	No	No	No	No	nef	nef gag_matrix gag_nucleocapsid gag_capsid	Alpha-synuclein signaling	NCI
P12931	SRC	v-src sarcoma (Schmidt-Ruppin A-2) viral oncogene homolog (avian)	6714	Yes	Yes	Yes	Yes	Yes	No	No	No	nef	nef	Alpha-synuclein signaling	NCI
Q05513	PRKCZ	protein kinase C zeta	5590	Yes	Yes	Yes	Yes	Yes	No	No	No	env_gp120 env_gp160 pol_RT tat	tat env_gp120 env_gp160 pol_RT	Alpha-synuclein signaling	NCI
P05771	PRKCB	protein kinase C beta	5579	Yes	Yes	Yes	Yes	No	No	No	Yes	env_gp120 env_gp160 pol_RT tat	env_gp120 tat env_gp160 gag_matrix env_gp41 pol_RT	Alpha-synuclein signaling	NCI
Q99497	PARK7	Parkinson disease (autosomal recessive early onset) 7	11315	Yes	No	No	No	No	No	No	Yes			Alpha-synuclein signaling	NCI
P34947	GRK5	G protein-coupled receptor kinase 5	2869	Yes	No	No	No	No	No	No	No			Alpha-synuclein signaling	NCI
Q14738	PPP2R5D	protein phosphatase 2 regulatory subunit B' delta isoform	5528	Yes	No	Yes	No	No	No	No	No			Alpha-synuclein signaling	NCI
Q92934	BAD	BCL2-associated agonist of cell death	572	Yes	No	Yes	Yes	No	No	No	No		tat	Alpha-synuclein signaling	NCI
P09936	UCHL1	ubiquitin carboxyl-terminal esterase L1 (ubiquitin thiolesterase)	7345	Yes	No	No	No	No	No	No	No			Alpha-synuclein signaling	NCI
P07101	TH	tyrosine hydroxylase	7054	Yes	No	Yes	No	No	No	No	No			Alpha-synuclein signaling	NCI
Q9NQ66	PLCB1	phospholipase C beta 1 (phosphoinositide-specific)	23236	Yes	No	Yes	No	No	No	No	No			Alpha-synuclein signaling	NCI
Q9HC59	SNCAIP	synuclein alpha interacting protein	9627	Yes	No	No	No	No	No	No	No			Alpha-synuclein signaling	NCI
P62942	FKBP1A	FK506 binding protein 1A 12kDa	2280	Yes	Yes	No	Yes	No	No	No	Yes	env_gp120	env_gp120	Alpha-synuclein signaling	NCI
Q13393	PLD1	phospholipase D1 phosphatidylcholine-specific	5337	Yes	No	No	No	No	No	No	Yes			Alpha-synuclein signaling	NCI
P27338	MAOB	monoamine oxidase B	4129	Yes	No	No	No	No	No	No	Yes			Alpha-synuclein signaling	NCI
P41743	PRKCI	protein kinase C iota	5584	Yes	Yes	Yes	Yes	Yes	No	No	No	env_gp120 env_gp160 pol_RT tat	env_gp120 env_gp160 env_gp41 pol_RT tat nef	Alpha-synuclein signaling	NCI
Q92876	KLK6	kallikrein-related peptidase 6	5653	Yes	No	No	No	No	No	No	Yes			Alpha-synuclein signaling	NCI
P68036	UBE2L3	ubiquitin-conjugating enzyme E2L 3	7332	Yes	No	Yes	Yes	No	No	Yes	No			Alpha-synuclein signaling	NCI
P00751	CFB	complement factor B	629	Yes	No	No	No	No	No	No	Yes			Alternative complement activation	Reactome
P01024	C3	complement component 3	718	Yes	Yes	Yes	Yes	No	No	No	No	env_gp120	env_gp120	Alternative complement activation	Reactome
P00746	CFD	complement factor D (adipsin)	1675	Yes	No	No	No	No	No	No	No			Alternative complement activation	Reactome
P04216	THY1	Thy-1 cell surface antigen	7070	Yes	No	Yes	No	No	No	No	No			amb2 Integrin signaling	NCI
P11215	ITGAM	integrin alpha M (complement component 3 receptor 3 subunit)	3684	Yes	Yes	No	Yes	No	No	No	No	env_gp120 nef	env_gp120 nef	amb2 Integrin signaling	NCI
P05107	ITGB2	integrin beta 2 (complement component 3 receptor 3 and 4 subunit)	3689	No	Yes	No	Yes	No	No	No	Yes	env_gp120 tat	tat env_gp120 env_gp41	amb2 Integrin signaling	NCI
O00221	NFKBIE	nuclear factor of kappa light polypeptide gene enhancer in B-cells inhibitor epsilon	4794	Yes	No	No	No	No	No	No	No			amb2 Integrin signaling	NCI
Q03405	PLAUR	plasminogen activator urokinase receptor	5329	Yes	Yes	No	Yes	No	No	No	Yes	gag_capsid		amb2 Integrin signaling	NCI
Q05655	PRKCD	protein kinase C delta	5580	Yes	Yes	Yes	Yes	Yes	No	No	No	env_gp120 env_gp160 pol_RT tat	tat env_gp160 env_gp120 env_gp41 gag_matrix pol_RT gag_capsid	amb2 Integrin signaling	NCI
P00749	PLAU	plasminogen activator urokinase	5328	Yes	Yes	Yes	Yes	No	No	No	Yes	env_gp120	env_gp120	amb2 Integrin signaling	NCI
P61224	RAP1B	RAP1B member of RAS oncogene family	5908	Yes	No	No	No	No	No	Yes	No			amb2 Integrin signaling	NCI
P16109	SELP	selectin P (granule membrane protein 140kDa antigen CD62)	6403	Yes	No	Yes	No	No	No	No	No			amb2 Integrin signaling	NCI
Q04759	PRKCQ	protein kinase C theta	5588	Yes	Yes	Yes	Yes	Yes	No	No	Yes	env_gp120 env_gp160 nef pol_RT tat	tat env_gp120 nef pol_RT env_gp160 env_gp41	amb2 Integrin signaling	NCI
Q9Y490	TLN1	talin 1	7094	Yes	Yes	No	Yes	No	No	No	No	pol_protease	pol_protease	amb2 Integrin signaling	NCI
P29279	CTGF	connective tissue growth factor	1490	Yes	No	No	No	No	No	No	No			amb2 Integrin signaling	NCI
P13598	ICAM2	intercellular adhesion molecule 2	3384	Yes	No	No	No	No	No	No	No			amb2 Integrin signaling	NCI
P25963	NFKBIA	nuclear factor of kappa light polypeptide gene enhancer in B-cells inhibitor alpha	4792	Yes	Yes	Yes	Yes	Yes	Yes	No	No	nef tat	tat nef	amb2 Integrin signaling	NCI
Q14242	SELPLG	selectin P ligand	6404	Yes	No	No	No	No	No	No	No			amb2 Integrin signaling	NCI
P08519	LPA	lipoprotein Lp(a)	4018	Yes	No	No	No	No	No	No	Yes			amb2 Integrin signaling	NCI
P08253	MMP2	matrix metallopeptidase 2 (gelatinase A 72kDa gelatinase 72kDa type IV collagenase)	4313	Yes	No	Yes	No	No	No	No	Yes			amb2 Integrin signaling	NCI
P05129	PRKCG	protein kinase C gamma	5582	Yes	Yes	Yes	Yes	Yes	No	No	No	env_gp120 env_gp160 pol_RT tat	env_gp120 env_gp160 env_gp41 tat pol_RT gag_matrix	amb2 Integrin signaling	NCI
P12830	CDH1	cadherin 1 type 1 E-cadherin (epithelial)	999	Yes	No	Yes	No	No	No	No	No			amb2 Integrin signaling	NCI
P04114	APOB	apolipoprotein B (including Ag(x) antigen)	338	Yes	No	No	No	No	No	No	Yes			amb2 Integrin signaling	NCI
P02751	FN1	fibronectin 1	2335	Yes	Yes	Yes	Yes	No	No	No	Yes	env_gp120 env_gp160 env_gp41 pol_protease	env_gp160 env_gp41 env_gp120 pol_protease	amb2 Integrin signaling	NCI
P51451	BLK	B lymphoid tyrosine kinase	640	Yes	No	No	No	No	No	Yes	No			amb2 Integrin signaling	NCI
P05771	PRKCB	protein kinase C beta	5579	Yes	Yes	Yes	Yes	No	No	No	Yes	env_gp120 env_gp160 pol_RT tat	env_gp120 tat env_gp160 gag_matrix env_gp41 pol_RT	amb2 Integrin signaling	NCI
Q00653	NFKB2	nuclear factor of kappa light polypeptide gene enhancer in B-cells 2 (p49/p100)	4791	Yes	Yes	Yes	Yes	No	No	No	No	tat	tat	amb2 Integrin signaling	NCI
P14780	MMP9	matrix metallopeptidase 9 (gelatinase B 92kDa gelatinase 92kDa type IV collagenase)	4318	Yes	No	Yes	No	No	No	Yes	No			amb2 Integrin signaling	NCI
P57087	JAM2	junctional adhesion molecule 2	58494	Yes	No	No	No	No	No	No	No			amb2 Integrin signaling	NCI
Q9Y624	F11R	F11 receptor	50848	Yes	No	No	No	No	No	No	No			amb2 Integrin signaling	NCI
Q9BX67	JAM3	junctional adhesion molecule 3	83700	Yes	No	No	No	No	No	No	No			amb2 Integrin signaling	NCI
P62745	RHOB	ras homolog gene family member B	388	Yes	No	Yes	No	No	No	No	No			amb2 Integrin signaling	NCI
Q15109	AGER	advanced glycosylation end product-specific receptor	177	Yes	No	No	No	No	No	No	No			amb2 Integrin signaling	NCI
P13987	CD59	CD59 molecule complement regulatory protein	966	Yes	Yes	Yes	Yes	No	No	No	Yes	env_gp120	env_gp120	amb2 Integrin signaling	NCI
P08172	CHRM2	cholinergic receptor muscarinic 2	1129	Yes	No	No	No	No	No	No	Yes			amb2 Integrin signaling	NCI
P18827	SDC1	syndecan 1	6382	Yes	Yes	No	Yes	No	No	Yes	No	env_gp120 tat	env_gp120 tat	amb2 Integrin signaling	NCI
P01589	IL2RA	interleukin 2 receptor alpha	3559	Yes	No	Yes	No	No	No	No	Yes			amb2 Integrin signaling	NCI
P14923	JUP	junction plakoglobin	3728	Yes	No	No	Yes	No	No	No	No			amb2 Integrin signaling	NCI
P62834	RAP1A	RAP1A member of RAS oncogene family	5906	Yes	No	No	Yes	No	No	No	No			amb2 Integrin signaling	NCI
P24723	PRKCH	protein kinase C eta	5583	Yes	Yes	Yes	Yes	Yes	No	Yes	No	env_gp120 env_gp160 pol_RT tat	tat env_gp120 pol_RT env_gp160	amb2 Integrin signaling	NCI
P05771	PRKCB	protein kinase C beta	5579	Yes	Yes	Yes	Yes	No	No	No	Yes	env_gp120 env_gp160 pol_RT tat	env_gp120 tat env_gp160 gag_matrix env_gp41 pol_RT	amb2 Integrin signaling	NCI
P17252	PRKCA	protein kinase C alpha	5578	Yes	Yes	Yes	Yes	Yes	No	No	Yes	env_gp120 env_gp160 gag_matrix nef pol_RT rev tat	nef env_gp120 env_gp41 rev env_gp160 tat pol_RT gag_matrix vif vpr pol_protease vpu gag_nucleocapsid gag_capsid	amb2 Integrin signaling	NCI
Q02156	PRKCE	protein kinase C epsilon	5581	Yes	Yes	Yes	Yes	Yes	No	No	No	env_gp120 env_gp160 pol_RT tat	env_gp120 tat env_gp160 pol_RT env_gp41	amb2 Integrin signaling	NCI
P31751	AKT2	v-akt murine thymoma viral oncogene homolog 2	208	Yes	No	Yes	No	No	No	No	No			amb2 Integrin signaling	NCI
P31749	AKT1	v-akt murine thymoma viral oncogene homolog 1	207	Yes	No	Yes	Yes	No	No	Yes	Yes		tat	amb2 Integrin signaling	NCI
P08631	HCK	hemopoietic cell kinase	3055	Yes	Yes	Yes	Yes	Yes	No	No	Yes	nef	nef	amb2 Integrin signaling	NCI
P09769	FGR	Gardner-Rasheed feline sarcoma viral (v-fgr) oncogene homolog	2268	Yes	No	No	No	No	No	No	No			amb2 Integrin signaling	NCI
P07947	YES1	v-yes-1 Yamaguchi sarcoma viral oncogene homolog 1	7525	Yes	No	No	No	No	No	No	No			amb2 Integrin signaling	NCI
P06241	FYN	FYN oncogene related to SRC FGR YES	2534	Yes	Yes	Yes	Yes	No	No	No	No	nef	nef gag_matrix gag_nucleocapsid gag_capsid	amb2 Integrin signaling	NCI
P06239	LCK	lymphocyte-specific protein tyrosine kinase	3932	Yes	Yes	Yes	Yes	No	No	No	No	env_gp120 env_gp160 nef	env_gp120 nef env_gp160 env_gp41 gag_matrix	amb2 Integrin signaling	NCI
P07948	LYN	v-yes-1 Yamaguchi sarcoma viral related oncogene homolog	4067	Yes	Yes	Yes	Yes	No	No	No	No	nef	nef tat	amb2 Integrin signaling	NCI
P12931	SRC	v-src sarcoma (Schmidt-Ruppin A-2) viral oncogene homolog (avian)	6714	Yes	Yes	Yes	Yes	Yes	No	No	No	nef	nef	amb2 Integrin signaling	NCI
Q05513	PRKCZ	protein kinase C zeta	5590	Yes	Yes	Yes	Yes	Yes	No	No	No	env_gp120 env_gp160 pol_RT tat	tat env_gp120 env_gp160 pol_RT	amb2 Integrin signaling	NCI
P05771	PRKCB	protein kinase C beta	5579	Yes	Yes	Yes	Yes	No	No	No	Yes	env_gp120 env_gp160 pol_RT tat	env_gp120 tat env_gp160 gag_matrix env_gp41 pol_RT	amb2 Integrin signaling	NCI
P05362	ICAM1	intercellular adhesion molecule 1	3383	Yes	Yes	Yes	Yes	No	No	No	Yes	env_gp120 env_gp160 nef tat	env_gp120 nef tat env_gp160	amb2 Integrin signaling	NCI
P05231	IL6	interleukin 6 (interferon beta 2)	3569	Yes	Yes	Yes	Yes	No	No	No	Yes	env_gp41	env_gp41	amb2 Integrin signaling	NCI
P09429	HMGB1	high-mobility group box 1	3146	Yes	No	No	Yes	No	No	Yes	No			amb2 Integrin signaling	NCI
P08246	ELANE	elastase neutrophil expressed	1991	Yes	Yes	No	Yes	No	No	No	Yes	env_gp41	env_gp41	amb2 Integrin signaling	NCI
P19838	NFKB1	nuclear factor of kappa light polypeptide gene enhancer in B-cells 1	4790	Yes	Yes	Yes	Yes	Yes	Yes	Yes	Yes	env_gp120 pol_protease tat vpr	tat vpr pol_protease env_gp120	amb2 Integrin signaling	NCI
P61586	RHOA	ras homolog gene family member A	387	Yes	No	Yes	Yes	No	No	No	Yes			amb2 Integrin signaling	NCI
P00750	PLAT	plasminogen activator tissue	5327	Yes	No	No	No	No	No	No	Yes			amb2 Integrin signaling	NCI
Q15653	NFKBIB	nuclear factor of kappa light polypeptide gene enhancer in B-cells inhibitor beta	4793	Yes	Yes	Yes	Yes	No	No	No	No	tat	tat	amb2 Integrin signaling	NCI
P26927	MST1	macrophage stimulating 1 (hepatocyte growth factor-like)	4485	Yes	No	No	No	No	No	No	No			amb2 Integrin signaling	NCI
Q07954	LRP1	low density lipoprotein-related protein 1 (alpha-2-macroglobulin receptor)	4035	Yes	Yes	No	Yes	No	No	No	Yes	tat	tat	amb2 Integrin signaling	NCI
P05164	MPO	myeloperoxidase	4353	Yes	No	No	No	No	No	Yes	Yes			amb2 Integrin signaling	NCI
P00738	HP	haptoglobin	3240	Yes	No	No	No	No	No	No	No			amb2 Integrin signaling	NCI
P00747	PLG	plasminogen	5340	Yes	No	No	No	No	No	No	Yes			amb2 Integrin signaling	NCI
P07359	GP1BA	glycoprotein Ib (platelet) alpha polypeptide	2811	Yes	No	No	No	No	No	No	Yes			amb2 Integrin signaling	NCI
Q04206	RELA	v-rel reticuloendotheliosis viral oncogene homolog A (avian)	5970	Yes	Yes	Yes	Yes	No	No	Yes	No	tat	tat	amb2 Integrin signaling	NCI
P04004	VTN	vitronectin	7448	Yes	Yes	Yes	Yes	No	No	No	Yes	env_gp120	env_gp120	amb2 Integrin signaling	NCI
Q9UKX2	MYH2	myosin heavy chain 2 skeletal muscle adult	4620	Yes	No	No	No	No	No	No	No			amb2 Integrin signaling	NCI
Q04912	MST1R	macrophage stimulating 1 receptor (c-met-related tyrosine kinase)	4486	Yes	No	No	No	No	No	No	No			amb2 Integrin signaling	NCI
Q04864	REL	v-rel reticuloendotheliosis viral oncogene homolog (avian)	5966	Yes	Yes	No	Yes	No	No	No	No	tat	tat	amb2 Integrin signaling	NCI
P08134	RHOC	ras homolog gene family member C	389	Yes	No	No	No	No	No	No	No			amb2 Integrin signaling	NCI
Q01201	RELB	v-rel reticuloendotheliosis viral oncogene homolog B	5971	Yes	Yes	No	Yes	No	No	No	No	tat	tat	amb2 Integrin signaling	NCI
P41743	PRKCI	protein kinase C iota	5584	Yes	Yes	Yes	Yes	Yes	No	No	No	env_gp120 env_gp160 pol_RT tat	env_gp120 env_gp160 env_gp41 pol_RT tat nef	amb2 Integrin signaling	NCI
O00622	CYR61	cysteine-rich angiogenic inducer 61	3491	Yes	No	No	No	No	No	No	No			amb2 Integrin signaling	NCI
P01375	TNF	tumor necrosis factor (TNF superfamily member 2)	7124	Yes	Yes	Yes	Yes	No	No	No	Yes	env_gp120 tat	tat env_gp120	amb2 Integrin signaling	NCI
Q13464	ROCK1	Rho-associated coiled-coil containing protein kinase 1	6093	Yes	No	No	No	No	No	No	Yes			amb2 Integrin signaling	NCI
P01042	KNG1	kininogen 1	3827	Yes	No	No	Yes	No	No	No	Yes			amb2 Integrin signaling	NCI
Q7Z2H8	SLC36A1	solute carrier family 36 (proton/amino acid symporter) member 1	206358	Yes	No	No	No	No	No	No	Yes			Amino acid uptake across the plasma membrane	Reactome
Q9NS82	SLC7A10	solute carrier family 7 (neutral amino acid transporter y+ system) member 10	56301	Yes	No	No	No	No	No	No	No			Amino acid uptake across the plasma membrane	Reactome
P48065	SLC6A12	solute carrier family 6 (neurotransmitter transporter betaine/GABA) member 12	6539	Yes	No	No	No	No	No	No	No			Amino acid uptake across the plasma membrane	Reactome
P08195	SLC3A2	solute carrier family 3 (activators of dibasic and neutral amino acid transport) member 2	6520	Yes	Yes	No	Yes	No	No	No	No	env_gp160	env_gp160	Amino acid uptake across the plasma membrane	Reactome
Q96N87	SLC6A18	solute carrier family 6 member 18	348932	No information	No	No	No	No	No	No	No			Amino acid uptake across the plasma membrane	Reactome
Q969I6	SLC38A4	solute carrier family 38 member 4	55089	Yes	No	No	No	No	No	No	No			Amino acid uptake across the plasma membrane	Reactome
Q8TF71	SLC16A10	solute carrier family 16 member 10 (aromatic amino acid transporter)	117247	Yes	No	No	No	No	No	No	No			Amino acid uptake across the plasma membrane	Reactome
Q495M3	SLC36A2	solute carrier family 36 (proton/amino acid symporter) member 2	153201	Yes	No	No	No	No	No	No	No			Amino acid uptake across the plasma membrane	Reactome
Q695T7	SLC6A19	solute carrier family 6 (neutral amino acid transporter) member 19	340024	Yes	No	No	No	No	No	No	No			Amino acid uptake across the plasma membrane	Reactome
Q96QD8	SLC38A2	solute carrier family 38 member 2	54407	Yes	No	No	No	No	No	No	No			Amino acid uptake across the plasma membrane	Reactome
Q8WY07	SLC7A3	solute carrier family 7 (cationic amino acid transporter y+ system) member 3	84889	Yes	No	No	No	No	No	No	Yes			Amino acid uptake across the plasma membrane	Reactome
Q8N370	SLC43A2	solute carrier family 43 member 2	124935	Yes	No	No	No	No	No	No	No			Amino acid uptake across the plasma membrane	Reactome
Q9H2H9	SLC38A1	solute carrier family 38 member 1	81539	Yes	No	No	No	No	No	No	No			Amino acid uptake across the plasma membrane	Reactome
P30825	SLC7A1	solute carrier family 7 (cationic amino acid transporter y+ system) member 1	6541	Yes	No	No	No	No	No	No	Yes			Amino acid uptake across the plasma membrane	Reactome
Q01650	SLC7A5	solute carrier family 7 (cationic amino acid transporter y+ system) member 5	8140	Yes	Yes	No	Yes	No	No	No	No	env_gp160	env_gp160	Amino acid uptake across the plasma membrane	Reactome
P43007	SLC1A4	solute carrier family 1 (glutamate/neutral amino acid transporter) member 4	6509	Yes	No	No	No	No	No	No	Yes			Amino acid uptake across the plasma membrane	Reactome
Q8WUX1	SLC38A5	solute carrier family 38 member 5	92745	Yes	No	No	No	No	No	No	No			Amino acid uptake across the plasma membrane	Reactome
Q9H2J7	SLC6A15	solute carrier family 6 (neutral amino acid transporter) member 15	55117	Yes	No	No	No	No	No	No	No			Amino acid uptake across the plasma membrane	Reactome
P31641	SLC6A6	solute carrier family 6 (neurotransmitter transporter taurine) member 6	6533	Yes	No	No	No	No	No	No	No			Amino acid uptake across the plasma membrane	Reactome
Q9UN76	SLC6A14	solute carrier family 6 (amino acid transporter) member 14	11254	Yes	No	No	No	No	No	No	Yes			Amino acid uptake across the plasma membrane	Reactome
Q9UHI5	SLC7A8	solute carrier family 7 (cationic amino acid transporter y+ system) member 8	23428	Yes	No	No	No	No	No	No	Yes			Amino acid uptake across the plasma membrane	Reactome
Q99624	SLC38A3	solute carrier family 38 member 3	10991	Yes	No	No	No	No	No	No	Yes			Amino acid uptake across the plasma membrane	Reactome
Q15758	SLC1A5	solute carrier family 1 (neutral amino acid transporter) member 5	6510	Yes	No	No	No	No	No	No	Yes			Amino acid uptake across the plasma membrane	Reactome
O75387	SLC43A1	solute carrier family 43 member 1	8501	Yes	No	No	No	No	No	No	No			Amino acid uptake across the plasma membrane	Reactome
Q9NP91	SLC6A20	solute carrier family 6 (proline IMINO transporter) member 20	54716	Yes	No	No	No	No	No	No	No			Amino acid uptake across the plasma membrane	Reactome
P52569	SLC7A2	solute carrier family 7 (cationic amino acid transporter y+ system) member 2	6542	Yes	No	No	No	No	No	No	No			Amino acid uptake across the plasma membrane	Reactome
Q9UGJ0	PRKAG2	protein kinase AMP-activated gamma 2 non-catalytic subunit	51422	Yes	Yes	Yes	Yes	No	No	No	No	gag_matrix	gag_matrix	AMPK inhibits chREBP transcriptional activation activity	Reactome
O43741	PRKAB2	protein kinase AMP-activated beta 2 non-catalytic subunit	5565	Yes	No	No	No	No	No	No	Yes			AMPK inhibits chREBP transcriptional activation activity	Reactome
P54646	PRKAA2	protein kinase AMP-activated alpha 2 catalytic subunit	5563	No	No	No	No	No	No	No	No			AMPK inhibits chREBP transcriptional activation activity	Reactome
Q15831	STK11	serine/threonine kinase 11	6794	Yes	No	No	Yes	No	No	No	No			AMPK inhibits chREBP transcriptional activation activity	Reactome
Q9NP71	MLXIPL	MLX interacting protein-like	51085	Yes	No	No	No	No	No	No	No			AMPK inhibits chREBP transcriptional activation activity	Reactome
Q13257	MAD2L1	MAD2 mitotic arrest deficient-like 1 (yeast)	4085	Yes	No	No	Yes	No	No	No	No			Amplificationof signal from unattachedkinetochores via a MAD2inhibitory signal	Reactome
Q9Y6D9	MAD1L1	MAD1 mitotic arrest deficient-like 1 (yeast)	8379	Yes	No	No	Yes	No	No	No	No			Amplificationof signal from unattachedkinetochores via a MAD2inhibitory signal	Reactome
P05093	CYP17A1	cytochrome P450 family 17 subfamily A polypeptide 1	1586	Yes	No	No	No	No	No	No	Yes			Androgen biosynthesis	Reactome
P37058	HSD17B3	hydroxysteroid (17-beta) dehydrogenase 3	3293	No	No	No	No	No	No	No	Yes			Androgen biosynthesis	Reactome
P53779	MAPK10	mitogen-activated protein kinase 10	5602	Yes	No	Yes	No	No	No	No	Yes			Angiopoietin receptor Tie2-mediated signaling	NCI
P45984	MAPK9	mitogen-activated protein kinase 9	5601	Yes	No	Yes	Yes	No	No	No	No		tat	Angiopoietin receptor Tie2-mediated signaling	NCI
P45983	MAPK8	mitogen-activated protein kinase 8	5599	Yes	No	Yes	Yes	No	No	No	No		tat	Angiopoietin receptor Tie2-mediated signaling	NCI
P19419	ELK1	ELK1 member of ETS oncogene family	2002	No information	No	Yes	Yes	No	No	No	No			Angiopoietin receptor Tie2-mediated signaling	NCI
O00221	NFKBIE	nuclear factor of kappa light polypeptide gene enhancer in B-cells inhibitor epsilon	4794	Yes	No	No	No	No	No	No	No			Angiopoietin receptor Tie2-mediated signaling	NCI
Q9Y264	ANGPT4	angiopoietin 4	51378	Yes	No	No	No	No	No	No	No			Angiopoietin receptor Tie2-mediated signaling	NCI
Q15389	ANGPT1	angiopoietin 1	284	Yes	No	No	No	No	No	No	No			Angiopoietin receptor Tie2-mediated signaling	NCI
Q7L591	DOK3	docking protein 3	79930	No	No	No	No	No	No	No	No			Angiopoietin receptor Tie2-mediated signaling	NCI
P46109	CRKL	v-crk sarcoma virus CT10 oncogene homolog (avian)-like	1399	Yes	No	No	No	No	No	No	No			Angiopoietin receptor Tie2-mediated signaling	NCI
P46108	CRK	v-crk sarcoma virus CT10 oncogene homolog (avian)	1398	Yes	No	No	Yes	No	No	No	No			Angiopoietin receptor Tie2-mediated signaling	NCI
P16333	NCK1	NCK adaptor protein 1	4690	Yes	No	No	Yes	No	No	No	No			Angiopoietin receptor Tie2-mediated signaling	NCI
O60496	DOK2	docking protein 2 56kDa	9046	Yes	No	No	No	No	No	No	No			Angiopoietin receptor Tie2-mediated signaling	NCI
P42229	STAT5A	signal transducer and activator of transcription 5A	6776	Yes	No	Yes	Yes	No	No	No	No			Angiopoietin receptor Tie2-mediated signaling	NCI
P32519	ELF1	E74-like factor 1 (ets domain transcription factor)	1997	Yes	No	No	No	No	No	No	No			Angiopoietin receptor Tie2-mediated signaling	NCI
P13598	ICAM2	intercellular adhesion molecule 2	3384	Yes	No	No	No	No	No	No	No			Angiopoietin receptor Tie2-mediated signaling	NCI
P25963	NFKBIA	nuclear factor of kappa light polypeptide gene enhancer in B-cells inhibitor alpha	4792	Yes	Yes	Yes	Yes	Yes	Yes	No	No	nef tat	tat nef	Angiopoietin receptor Tie2-mediated signaling	NCI
O43639	NCK2	NCK adaptor protein 2	8440	Yes	No	No	No	No	No	No	No			Angiopoietin receptor Tie2-mediated signaling	NCI
P29353	SHC1	SHC (Src homology 2 domain containing) transforming protein 1	6464	Yes	No	Yes	Yes	No	No	No	No			Angiopoietin receptor Tie2-mediated signaling	NCI
P51813	BMX	BMX non-receptor tyrosine kinase	660	Yes	No	No	No	No	No	No	No			Angiopoietin receptor Tie2-mediated signaling	NCI
P20936	RASA1	RAS p21 protein activator (GTPase activating protein) 1	5921	Yes	No	No	Yes	No	No	No	No			Angiopoietin receptor Tie2-mediated signaling	NCI
P00734	F2	coagulation factor II (thrombin)	2147	Yes	Yes	No	Yes	No	No	Yes	Yes	env_gp120	env_gp120	Angiopoietin receptor Tie2-mediated signaling	NCI
Q15723	ELF2	E74-like factor 2 (ets domain transcription factor)	1998	Yes	No	No	No	No	No	No	No			Angiopoietin receptor Tie2-mediated signaling	NCI
P12830	CDH1	cadherin 1 type 1 E-cadherin (epithelial)	999	Yes	No	Yes	No	No	No	No	No			Angiopoietin receptor Tie2-mediated signaling	NCI
P02751	FN1	fibronectin 1	2335	Yes	Yes	Yes	Yes	No	No	No	Yes	env_gp120 env_gp160 env_gp41 pol_protease	env_gp160 env_gp41 env_gp120 pol_protease	Angiopoietin receptor Tie2-mediated signaling	NCI
Q16539	MAPK14	mitogen-activated protein kinase 14	1432	Yes	Yes	Yes	Yes	No	No	No	Yes	env_gp120	env_gp120	Angiopoietin receptor Tie2-mediated signaling	NCI
Q15759	MAPK11	mitogen-activated protein kinase 11	5600	Yes	No	Yes	No	No	No	No	No			Angiopoietin receptor Tie2-mediated signaling	NCI
P05556	ITGB1	integrin beta 1 (fibronectin receptor beta polypeptide antigen CD29 includes MDF2 MSK12)	3688	Yes	Yes	No	Yes	No	No	No	No	tat	tat	Angiopoietin receptor Tie2-mediated signaling	NCI
P30518	AVPR2	arginine vasopressin receptor 2	554	Yes	No	No	No	No	No	No	Yes			Angiopoietin receptor Tie2-mediated signaling	NCI
P30556	AGTR1	angiotensin II receptor type 1	185	Yes	No	No	No	No	No	No	Yes			Angiopoietin receptor Tie2-mediated signaling	NCI
P07550	ADRB2	adrenergic beta-2- receptor surface	154	Yes	No	No	No	No	No	No	Yes			Angiopoietin receptor Tie2-mediated signaling	NCI
Q12778	FOXO1	forkhead box O1	2308	Yes	No	No	Yes	No	No	No	No			Angiopoietin receptor Tie2-mediated signaling	NCI
Q05397	PTK2	PTK2 protein tyrosine kinase 2	5747	Yes	Yes	No	Yes	No	No	No	Yes	tat	tat	Angiopoietin receptor Tie2-mediated signaling	NCI
Q02763	TEK	TEK tyrosine kinase endothelial	7010	Yes	No	No	No	No	No	No	No			Angiopoietin receptor Tie2-mediated signaling	NCI
P35590	TIE1	tyrosine kinase with immunoglobulin-like and EGF-like domains 1	7075	Yes	No	No	No	No	No	No	No			Angiopoietin receptor Tie2-mediated signaling	NCI
Q06124	PTPN11	protein tyrosine phosphatase non-receptor type 11	5781	Yes	No	Yes	Yes	No	No	No	Yes			Angiopoietin receptor Tie2-mediated signaling	NCI
Q13177	PAK2	p21 protein (Cdc42/Rac)-activated kinase 2	5062	Yes	Yes	No	Yes	Yes	No	No	No	gag_matrix nef	nef gag_matrix	Angiopoietin receptor Tie2-mediated signaling	NCI
P51451	BLK	B lymphoid tyrosine kinase	640	Yes	No	No	No	No	No	Yes	No			Angiopoietin receptor Tie2-mediated signaling	NCI
Q00653	NFKB2	nuclear factor of kappa light polypeptide gene enhancer in B-cells 2 (p49/p100)	4791	Yes	Yes	Yes	Yes	No	No	No	No	tat	tat	Angiopoietin receptor Tie2-mediated signaling	NCI
Q99704	DOK1	docking protein 1 62kDa (downstream of tyrosine kinase 1)	1796	Yes	No	No	No	No	No	No	No			Angiopoietin receptor Tie2-mediated signaling	NCI
O75914	PAK3	p21 protein (Cdc42/Rac)-activated kinase 3	5063	Yes	No	No	No	No	No	No	No			Angiopoietin receptor Tie2-mediated signaling	NCI
P63000	RAC1	ras-related C3 botulinum toxin substrate 1 (rho family small GTP binding protein Rac1)	5879	Yes	Yes	Yes	Yes	No	No	No	Yes	nef	nef	Angiopoietin receptor Tie2-mediated signaling	NCI
P28482	MAPK1	mitogen-activated protein kinase 1	5594	Yes	Yes	Yes	Yes	Yes	No	No	Yes	gag_matrix gag_p6 nef pol_RT rev tat vif	tat rev gag_matrix nef env_gp120 vif gag_nucleocapsid gag_p6 env_gp160 env_gp41 gag_pr55 vpr	Angiopoietin receptor Tie2-mediated signaling	NCI
P27361	MAPK3	mitogen-activated protein kinase 3	5595	Yes	Yes	Yes	Yes	Yes	No	No	Yes	gag_matrix gag_p6 pol_RT rev tat vif	tat rev gag_matrix vif gag_p6 pol_protease	Angiopoietin receptor Tie2-mediated signaling	NCI
P13987	CD59	CD59 molecule complement regulatory protein	966	Yes	Yes	Yes	Yes	No	No	No	Yes	env_gp120	env_gp120	Angiopoietin receptor Tie2-mediated signaling	NCI
P08172	CHRM2	cholinergic receptor muscarinic 2	1129	Yes	No	No	No	No	No	No	Yes			Angiopoietin receptor Tie2-mediated signaling	NCI
P18827	SDC1	syndecan 1	6382	Yes	Yes	No	Yes	No	No	Yes	No	env_gp120 tat	env_gp120 tat	Angiopoietin receptor Tie2-mediated signaling	NCI
P01589	IL2RA	interleukin 2 receptor alpha	3559	Yes	No	Yes	No	No	No	No	Yes			Angiopoietin receptor Tie2-mediated signaling	NCI
P14923	JUP	junction plakoglobin	3728	Yes	No	No	Yes	No	No	No	No			Angiopoietin receptor Tie2-mediated signaling	NCI
P38936	CDKN1A	cyclin-dependent kinase inhibitor 1A (p21 Cip1)	1026	Yes	Yes	Yes	Yes	No	No	No	No	vpr	vpr tat	Angiopoietin receptor Tie2-mediated signaling	NCI
P08648	ITGA5	integrin alpha 5 (fibronectin receptor alpha polypeptide)	3678	Yes	Yes	Yes	Yes	No	No	No	No	tat	tat	Angiopoietin receptor Tie2-mediated signaling	NCI
Q13153	PAK1	p21 protein (Cdc42/Rac)-activated kinase 1	5058	Yes	Yes	Yes	Yes	No	No	No	No	tat	tat	Angiopoietin receptor Tie2-mediated signaling	NCI
P51692	STAT5B	signal transducer and activator of transcription 5B	6777	Yes	No	Yes	Yes	No	No	No	Yes			Angiopoietin receptor Tie2-mediated signaling	NCI
P31751	AKT2	v-akt murine thymoma viral oncogene homolog 2	208	Yes	No	Yes	No	No	No	No	No			Angiopoietin receptor Tie2-mediated signaling	NCI
P31749	AKT1	v-akt murine thymoma viral oncogene homolog 1	207	Yes	No	Yes	Yes	No	No	Yes	Yes		tat	Angiopoietin receptor Tie2-mediated signaling	NCI
P09769	FGR	Gardner-Rasheed feline sarcoma viral (v-fgr) oncogene homolog	2268	Yes	No	No	No	No	No	No	No			Angiopoietin receptor Tie2-mediated signaling	NCI
O14939	PLD2	phospholipase D2	5338	Yes	No	No	No	No	No	No	Yes			Angiopoietin receptor Tie2-mediated signaling	NCI
Q04206	RELA	v-rel reticuloendotheliosis viral oncogene homolog A (avian)	5970	Yes	Yes	Yes	Yes	No	No	Yes	No	tat	tat	Angiopoietin receptor Tie2-mediated signaling	NCI
P08631	HCK	hemopoietic cell kinase	3055	Yes	Yes	Yes	Yes	Yes	No	No	Yes	nef	nef	Angiopoietin receptor Tie2-mediated signaling	NCI
P07947	YES1	v-yes-1 Yamaguchi sarcoma viral oncogene homolog 1	7525	Yes	No	No	No	No	No	No	No			Angiopoietin receptor Tie2-mediated signaling	NCI
P06241	FYN	FYN oncogene related to SRC FGR YES	2534	Yes	Yes	Yes	Yes	No	No	No	No	nef	nef gag_matrix gag_nucleocapsid gag_capsid	Angiopoietin receptor Tie2-mediated signaling	NCI
P06239	LCK	lymphocyte-specific protein tyrosine kinase	3932	Yes	Yes	Yes	Yes	No	No	No	No	env_gp120 env_gp160 nef	env_gp120 nef env_gp160 env_gp41 gag_matrix	Angiopoietin receptor Tie2-mediated signaling	NCI
P07948	LYN	v-yes-1 Yamaguchi sarcoma viral related oncogene homolog	4067	Yes	Yes	Yes	Yes	No	No	No	No	nef	nef tat	Angiopoietin receptor Tie2-mediated signaling	NCI
P12931	SRC	v-src sarcoma (Schmidt-Ruppin A-2) viral oncogene homolog (avian)	6714	Yes	Yes	Yes	Yes	Yes	No	No	No	nef	nef	Angiopoietin receptor Tie2-mediated signaling	NCI
P07332	FES	feline sarcoma oncogene	2242	Yes	No	No	No	No	No	No	No			Angiopoietin receptor Tie2-mediated signaling	NCI
P42224	STAT1	signal transducer and activator of transcription 1 91kDa	6772	Yes	No	Yes	Yes	No	No	No	Yes			Angiopoietin receptor Tie2-mediated signaling	NCI
P27986	PIK3R1	phosphoinositide-3-kinase regulatory subunit 1 (alpha)	5295	Yes	Yes	Yes	Yes	No	No	No	Yes	nef tat	tat nef	Angiopoietin receptor Tie2-mediated signaling	NCI
Q14449	GRB14	growth factor receptor-bound protein 14	2888	Yes	No	No	No	No	No	No	No			Angiopoietin receptor Tie2-mediated signaling	NCI
P42336	PIK3CA	phosphoinositide-3-kinase catalytic alpha polypeptide	5290	Yes	Yes	Yes	Yes	No	No	No	No	nef tat	tat nef	Angiopoietin receptor Tie2-mediated signaling	NCI
Q6PKX4	DOK6	docking protein 6	220164	Yes	No	No	No	No	No	Yes	No			Angiopoietin receptor Tie2-mediated signaling	NCI
O15123	ANGPT2	angiopoietin 2	285	Yes	No	No	No	No	No	No	No			Angiopoietin receptor Tie2-mediated signaling	NCI
O95841	ANGPTL1	angiopoietin-like 1	9068	Yes	No	No	No	No	No	No	No			Angiopoietin receptor Tie2-mediated signaling	NCI
P08246	ELANE	elastase neutrophil expressed	1991	Yes	Yes	No	Yes	No	No	No	Yes	env_gp41	env_gp41	Angiopoietin receptor Tie2-mediated signaling	NCI
P19838	NFKB1	nuclear factor of kappa light polypeptide gene enhancer in B-cells 1	4790	Yes	Yes	Yes	Yes	Yes	Yes	Yes	Yes	env_gp120 pol_protease tat vpr	tat vpr pol_protease env_gp120	Angiopoietin receptor Tie2-mediated signaling	NCI
P98177	FOXO4	forkhead box O4	4303	Yes	No	No	No	No	No	No	No			Angiopoietin receptor Tie2-mediated signaling	NCI
O43524	FOXO3	forkhead box O3	2309	Yes	No	Yes	No	No	No	No	No			Angiopoietin receptor Tie2-mediated signaling	NCI
Q9BQR6	TNIP2	TNFAIP3 interacting protein 2	79155	Yes	No	No	No	No	No	No	No			Angiopoietin receptor Tie2-mediated signaling	NCI
Q15653	NFKBIB	nuclear factor of kappa light polypeptide gene enhancer in B-cells inhibitor beta	4793	Yes	Yes	Yes	Yes	No	No	No	No	tat	tat	Angiopoietin receptor Tie2-mediated signaling	NCI
P29474	NOS3	nitric oxide synthase 3 (endothelial cell)	4846	Yes	No	Yes	No	No	No	No	No			Angiopoietin receptor Tie2-mediated signaling	NCI
P05164	MPO	myeloperoxidase	4353	Yes	No	No	No	No	No	Yes	Yes			Angiopoietin receptor Tie2-mediated signaling	NCI
P14921	ETS1	v-ets erythroblastosis virus E26 oncogene homolog 1 (avian)	2113	Yes	No	No	Yes	No	No	No	No			Angiopoietin receptor Tie2-mediated signaling	NCI
P05362	ICAM1	intercellular adhesion molecule 1	3383	Yes	Yes	Yes	Yes	No	No	No	Yes	env_gp120 env_gp160 nef tat	env_gp120 nef tat env_gp160	Angiopoietin receptor Tie2-mediated signaling	NCI
P62993	GRB2	growth factor receptor-bound protein 2	2885	Yes	No	Yes	Yes	No	No	No	Yes			Angiopoietin receptor Tie2-mediated signaling	NCI
Q9P104	DOK5	docking protein 5	55816	Yes	No	No	No	No	No	No	No			Angiopoietin receptor Tie2-mediated signaling	NCI
P00738	HP	haptoglobin	3240	Yes	No	No	No	No	No	No	No			Angiopoietin receptor Tie2-mediated signaling	NCI
Q14451	GRB7	growth factor receptor-bound protein 7	2886	No information	No	No	No	No	No	No	No			Angiopoietin receptor Tie2-mediated signaling	NCI
P04004	VTN	vitronectin	7448	Yes	Yes	Yes	Yes	No	No	No	Yes	env_gp120	env_gp120	Angiopoietin receptor Tie2-mediated signaling	NCI
Q04864	REL	v-rel reticuloendotheliosis viral oncogene homolog (avian)	5966	Yes	Yes	No	Yes	No	No	No	No	tat	tat	Angiopoietin receptor Tie2-mediated signaling	NCI
Q01201	RELB	v-rel reticuloendotheliosis viral oncogene homolog B	5971	Yes	Yes	No	Yes	No	No	No	No	tat	tat	Angiopoietin receptor Tie2-mediated signaling	NCI
P23443	RPS6KB1	ribosomal protein S6 kinase 70kDa polypeptide 1	6198	Yes	No	Yes	No	No	No	No	No			Angiopoietin receptor Tie2-mediated signaling	NCI
P09038	FGF2	fibroblast growth factor 2 (basic)	2247	Yes	Yes	No	Yes	No	No	No	Yes	env_gp120 tat	tat env_gp120	Angiopoietin receptor Tie2-mediated signaling	NCI
Q8TEW6	DOK4	docking protein 4	55715	Yes	No	No	No	No	No	No	No			Angiopoietin receptor Tie2-mediated signaling	NCI
P01375	TNF	tumor necrosis factor (TNF superfamily member 2)	7124	Yes	Yes	Yes	Yes	No	No	No	Yes	env_gp120 tat	tat env_gp120	Angiopoietin receptor Tie2-mediated signaling	NCI
P40763	STAT3	signal transducer and activator of transcription 3 (acute-phase response factor)	6774	Yes	No	Yes	Yes	No	No	No	No		tat	Angiopoietin receptor Tie2-mediated signaling	NCI
P01042	KNG1	kininogen 1	3827	Yes	No	No	Yes	No	No	No	Yes			Angiopoietin receptor Tie2-mediated signaling	NCI
P49023	PXN	paxillin	5829	Yes	No	Yes	Yes	No	No	No	No			Angiopoietin receptor Tie2-mediated signaling	NCI
Q02750	MAP2K1	mitogen-activated protein kinase kinase 1	5604	Yes	Yes	Yes	Yes	Yes	No	No	Yes	pol_RT		Cellular roles of Anthrax toxin	NCI
P36507	MAP2K2	mitogen-activated protein kinase kinase 2	5605	Yes	No	Yes	Yes	No	No	No	No		vpr	Cellular roles of Anthrax toxin	NCI
P59665	DEFA1	defensin alpha 1	1667	Yes	Yes	No	Yes	No	No	No	No	env_gp120		Cellular roles of Anthrax toxin	NCI
P45985	MAP2K4	mitogen-activated protein kinase kinase 4	6416	Yes	No	No	No	No	No	No	No			Cellular roles of Anthrax toxin	NCI
O14733	MAP2K7	mitogen-activated protein kinase kinase 7	5609	Yes	No	Yes	No	No	No	No	Yes			Cellular roles of Anthrax toxin	NCI
P40136					No	No	No	No	No	No	No			Cellular roles of Anthrax toxin	NCI
P46734	MAP2K3	mitogen-activated protein kinase kinase 3	5606	Yes	No	No	Yes	No	No	No	No			Cellular roles of Anthrax toxin	NCI
P13423					No	No	No	No	No	No	No			Cellular roles of Anthrax toxin	NCI
P28482	MAPK1	mitogen-activated protein kinase 1	5594	Yes	Yes	Yes	Yes	Yes	No	No	Yes	gag_matrix gag_p6 nef pol_RT rev tat vif	tat rev gag_matrix nef env_gp120 vif gag_nucleocapsid gag_p6 env_gp160 env_gp41 gag_pr55 vpr	Cellular roles of Anthrax toxin	NCI
P27361	MAPK3	mitogen-activated protein kinase 3	5595	Yes	Yes	Yes	Yes	Yes	No	No	Yes	gag_matrix gag_p6 pol_RT rev tat vif	tat rev gag_matrix vif gag_p6 pol_protease	Cellular roles of Anthrax toxin	NCI
P15917					No	No	No	No	No	No	Yes			Cellular roles of Anthrax toxin	NCI
Q14116	IL18	interleukin 18 (interferon-gamma-inducing factor)	3606	Yes	No	No	No	No	No	No	No			Cellular roles of Anthrax toxin	NCI
P01584	IL1B	interleukin 1 beta	3553	Yes	Yes	Yes	Yes	No	No	No	Yes	pol_protease		Cellular roles of Anthrax toxin	NCI
P29466	CASP1	caspase 1 apoptosis-related cysteine peptidase (interleukin 1 beta convertase)	834	Yes	Yes	Yes	Yes	No	No	No	Yes	env_gp120	env_gp120	Cellular roles of Anthrax toxin	NCI
P52564	MAP2K6	mitogen-activated protein kinase kinase 6	5608	Yes	No	No	No	No	No	No	No			Cellular roles of Anthrax toxin	NCI
P19320	VCAM1	vascular cell adhesion molecule 1	7412	Yes	No	Yes	No	No	No	No	Yes			Cellular roles of Anthrax toxin	NCI
P58335	ANTXR2	anthrax toxin receptor 2	118429	Yes	No	No	No	No	No	No	Yes			Cellular roles of Anthrax toxin	NCI
Q9C000	NLRP1	NLR family pyrin domain containing 1	22861	Yes	No	Yes	No	No	No	Yes	No			Cellular roles of Anthrax toxin	NCI
Q9H6X2	ANTXR1	anthrax toxin receptor 1	84168	Yes	No	No	No	No	No	No	No			Cellular roles of Anthrax toxin	NCI
P01375	TNF	tumor necrosis factor (TNF superfamily member 2)	7124	Yes	Yes	Yes	Yes	No	No	No	Yes	env_gp120 tat	tat env_gp120	Cellular roles of Anthrax toxin	NCI
Q13042	CDC16	cell division cycle 16 homolog (S. cerevisiae)	8881	Yes	No	No	No	No	No	No	No			APC/C:Cdc20 mediated degradation of Cyclin B	Reactome
P30260	CDC27	cell division cycle 27 homolog (S. cerevisiae)	996	Yes	No	No	Yes	No	No	No	No			APC/C:Cdc20 mediated degradation of Cyclin B	Reactome
P06493	CDC2	cell division cycle 2 G1 to S and G2 to M	983	Yes	Yes	Yes	Yes	No	No	No	Yes	rev tat	tat rev	APC/C:Cdc20 mediated degradation of Cyclin B	Reactome
Q9UJX3	ANAPC7	anaphase promoting complex subunit 7	51434	Yes	No	No	No	No	No	No	No			APC/C:Cdc20 mediated degradation of Cyclin B	Reactome
Q9H1A4	ANAPC1	anaphase promoting complex subunit 1	64682	Yes	No	No	No	No	No	No	No			APC/C:Cdc20 mediated degradation of Cyclin B	Reactome
Q9NYG5	ANAPC11	anaphase promoting complex subunit 11	51529	No information	No	No	No	No	No	No	No			APC/C:Cdc20 mediated degradation of Cyclin B	Reactome
Q9UJX4	ANAPC5	anaphase promoting complex subunit 5	51433	No information	No	No	No	No	No	No	No			APC/C:Cdc20 mediated degradation of Cyclin B	Reactome
Q9UJX2	CDC23	cell division cycle 23 homolog (S. cerevisiae)	8697	Yes	No	No	No	No	No	No	No			APC/C:Cdc20 mediated degradation of Cyclin B	Reactome
P51668	UBE2D1	ubiquitin-conjugating enzyme E2D 1 (UBC4/5 homolog yeast)	7321	No information	Yes	No	Yes	No	No	No	No	tat	tat	APC/C:Cdc20 mediated degradation of Cyclin B	Reactome
Q8NHZ8	CDC26	cell division cycle 26 homolog (S. cerevisiae)	246184	No information	No	No	No	No	No	No	No			APC/C:Cdc20 mediated degradation of Cyclin B	Reactome
P14635	CCNB1	cyclin B1	891	Yes	No	Yes	No	No	No	No	No			APC/C:Cdc20 mediated degradation of Cyclin B	Reactome
Q9UM13	ANAPC10	anaphase promoting complex subunit 10	10393	No information	No	No	No	No	No	No	No			APC/C:Cdc20 mediated degradation of Cyclin B	Reactome
O00762	UBE2C	ubiquitin-conjugating enzyme E2C	11065	No	No	No	No	No	No	Yes	No			APC/C:Cdc20 mediated degradation of Cyclin B	Reactome
Q9UJX5	ANAPC4	anaphase promoting complex subunit 4	29945	No information	No	No	No	No	No	No	No			APC/C:Cdc20 mediated degradation of Cyclin B	Reactome
P62988	RPS27A	ribosomal protein S27a	6233	Yes	Yes	No	Yes	Yes	Yes	No	Yes	gag_capsid gag_matrix gag_nucleocapsid gag_p1 gag_p6 rev tat	gag_nucleocapsid tat gag_matrix gag_p6 gag_capsid	APC/C:Cdc20 mediated degradation of Cyclin B	Reactome
Q12834	CDC20	cell division cycle 20 homolog (S. cerevisiae)	991	Yes	No	Yes	Yes	No	No	No	No			APC/C:Cdc20 mediated degradation of Cyclin B	Reactome
P51965	UBE2E1	ubiquitin-conjugating enzyme E2E 1 (UBC4/5 homolog yeast)	7324	No information	No	No	No	No	No	Yes	No			APC/C:Cdc20 mediated degradation of Cyclin B	Reactome
Q9UJX6	ANAPC2	anaphase promoting complex subunit 2	29882	Yes	No	No	No	No	No	Yes	No			APC/C:Cdc20 mediated degradation of Cyclin B	Reactome
Q13042	CDC16	cell division cycle 16 homolog (S. cerevisiae)	8881	Yes	No	No	No	No	No	No	No			APC/C:Cdc20 mediated degradation of Securin	Reactome
P30260	CDC27	cell division cycle 27 homolog (S. cerevisiae)	996	Yes	No	No	Yes	No	No	No	No			APC/C:Cdc20 mediated degradation of Securin	Reactome
Q9UJX3	ANAPC7	anaphase promoting complex subunit 7	51434	Yes	No	No	No	No	No	No	No			APC/C:Cdc20 mediated degradation of Securin	Reactome
Q9H1A4	ANAPC1	anaphase promoting complex subunit 1	64682	Yes	No	No	No	No	No	No	No			APC/C:Cdc20 mediated degradation of Securin	Reactome
Q13257	MAD2L1	MAD2 mitotic arrest deficient-like 1 (yeast)	4085	Yes	No	No	Yes	No	No	No	No			APC/C:Cdc20 mediated degradation of Securin	Reactome
Q9NYG5	ANAPC11	anaphase promoting complex subunit 11	51529	No information	No	No	No	No	No	No	No			APC/C:Cdc20 mediated degradation of Securin	Reactome
Q9UJX2	CDC23	cell division cycle 23 homolog (S. cerevisiae)	8697	Yes	No	No	No	No	No	No	No			APC/C:Cdc20 mediated degradation of Securin	Reactome
P51668	UBE2D1	ubiquitin-conjugating enzyme E2D 1 (UBC4/5 homolog yeast)	7321	No information	Yes	No	Yes	No	No	No	No	tat	tat	APC/C:Cdc20 mediated degradation of Securin	Reactome
Q9UJX4	ANAPC5	anaphase promoting complex subunit 5	51433	No information	No	No	No	No	No	No	No			APC/C:Cdc20 mediated degradation of Securin	Reactome
Q8NHZ8	CDC26	cell division cycle 26 homolog (S. cerevisiae)	246184	No information	No	No	No	No	No	No	No			APC/C:Cdc20 mediated degradation of Securin	Reactome
Q9UM13	ANAPC10	anaphase promoting complex subunit 10	10393	No information	No	No	No	No	No	No	No			APC/C:Cdc20 mediated degradation of Securin	Reactome
O00762	UBE2C	ubiquitin-conjugating enzyme E2C	11065	No	No	No	No	No	No	Yes	No			APC/C:Cdc20 mediated degradation of Securin	Reactome
Q9UJX5	ANAPC4	anaphase promoting complex subunit 4	29945	No information	No	No	No	No	No	No	No			APC/C:Cdc20 mediated degradation of Securin	Reactome
Q12834	CDC20	cell division cycle 20 homolog (S. cerevisiae)	991	Yes	No	Yes	Yes	No	No	No	No			APC/C:Cdc20 mediated degradation of Securin	Reactome
Q9UJX6	ANAPC2	anaphase promoting complex subunit 2	29882	Yes	No	No	No	No	No	Yes	No			APC/C:Cdc20 mediated degradation of Securin	Reactome
P51965	UBE2E1	ubiquitin-conjugating enzyme E2E 1 (UBC4/5 homolog yeast)	7324	No information	No	No	No	No	No	Yes	No			APC/C:Cdc20 mediated degradation of Securin	Reactome
O43684	BUB3	budding uninhibited by benzimidazoles 3 homolog (yeast)	9184	Yes	No	No	No	No	No	No	No			APC/C:Cdc20 mediated degradation of Securin	Reactome
P62988	RPS27A	ribosomal protein S27a	6233	Yes	Yes	No	Yes	Yes	Yes	No	Yes	gag_capsid gag_matrix gag_nucleocapsid gag_p1 gag_p6 rev tat	gag_nucleocapsid tat gag_matrix gag_p6 gag_capsid	APC/C:Cdc20 mediated degradation of Securin	Reactome
O60566	BUB1B	budding uninhibited by benzimidazoles 1 homolog beta (yeast)	701	Yes	No	No	No	No	No	No	No			APC/C:Cdc20 mediated degradation of Securin	Reactome
Q13042	CDC16	cell division cycle 16 homolog (S. cerevisiae)	8881	Yes	No	No	No	No	No	No	No			APC/C:Cdc20 mediated degradation of Securin	Reactome
P49721	PSMB2	proteasome (prosome macropain) subunit beta type 2	5690	Yes	Yes	No	Yes	No	No	No	Yes	pol_integrase tat vif	pol_integrase tat vif	APC/C:Cdc20 mediated degradation of Securin	Reactome
P25786	PSMA1	proteasome (prosome macropain) subunit alpha type 1	5682	Yes	Yes	No	Yes	No	No	Yes	No	pol_integrase tat vif	tat vif pol_integrase	APC/C:Cdc20 mediated degradation of Securin	Reactome
P30260	CDC27	cell division cycle 27 homolog (S. cerevisiae)	996	Yes	No	No	Yes	No	No	No	No			APC/C:Cdc20 mediated degradation of Securin	Reactome
P28065	PSMB9	proteasome (prosome macropain) subunit beta type 9 (large multifunctional peptidase 2)	5698	Yes	Yes	No	Yes	No	No	No	No	pol_integrase tat vif	pol_integrase vif tat	APC/C:Cdc20 mediated degradation of Securin	Reactome
O43242	PSMD3	proteasome (prosome macropain) 26S subunit non-ATPase 3	5709	Yes	Yes	No	Yes	No	No	No	No	pol_integrase tat vif	vif tat	APC/C:Cdc20 mediated degradation of Securin	Reactome
O00233	PSMD9	proteasome (prosome macropain) 26S subunit non-ATPase 9	5715	Yes	Yes	No	Yes	No	No	No	No	pol_integrase tat vif	tat pol_integrase vif	APC/C:Cdc20 mediated degradation of Securin	Reactome
Q9UJX3	ANAPC7	anaphase promoting complex subunit 7	51434	Yes	No	No	No	No	No	No	No			APC/C:Cdc20 mediated degradation of Securin	Reactome
P17980	PSMC3	proteasome (prosome macropain) 26S subunit ATPase 3	5702	Yes	Yes	No	Yes	No	No	Yes	No	pol_integrase tat vif	tat pol_integrase vif	APC/C:Cdc20 mediated degradation of Securin	Reactome
Q9H1A4	ANAPC1	anaphase promoting complex subunit 1	64682	Yes	No	No	No	No	No	No	No			APC/C:Cdc20 mediated degradation of Securin	Reactome
P28074	PSMB5	proteasome (prosome macropain) subunit beta type 5	5693	Yes	Yes	No	Yes	No	No	No	No	pol_integrase tat vif	pol_integrase vif tat	APC/C:Cdc20 mediated degradation of Securin	Reactome
O00231	PSMD11	proteasome (prosome macropain) 26S subunit non-ATPase 11	5717	Yes	Yes	No	Yes	No	No	No	No	pol_integrase tat vif	tat vif pol_integrase	APC/C:Cdc20 mediated degradation of Securin	Reactome
P48556	PSMD8	proteasome (prosome macropain) 26S subunit non-ATPase 8	5714	Yes	Yes	No	Yes	No	No	No	No	pol_integrase tat vif	tat vif pol_integrase	APC/C:Cdc20 mediated degradation of Securin	Reactome
Q9NYG5	ANAPC11	anaphase promoting complex subunit 11	51529	No information	No	No	No	No	No	No	No			APC/C:Cdc20 mediated degradation of Securin	Reactome
Q9UJX4	ANAPC5	anaphase promoting complex subunit 5	51433	No information	No	No	No	No	No	No	No			APC/C:Cdc20 mediated degradation of Securin	Reactome
Q9UJX2	CDC23	cell division cycle 23 homolog (S. cerevisiae)	8697	Yes	No	No	No	No	No	No	No			APC/C:Cdc20 mediated degradation of Securin	Reactome
P51668	UBE2D1	ubiquitin-conjugating enzyme E2D 1 (UBC4/5 homolog yeast)	7321	No information	Yes	No	Yes	No	No	No	No	tat	tat	APC/C:Cdc20 mediated degradation of Securin	Reactome
Q8NHZ8	CDC26	cell division cycle 26 homolog (S. cerevisiae)	246184	No information	No	No	No	No	No	No	No			APC/C:Cdc20 mediated degradation of Securin	Reactome
O95997	PTTG1	pituitary tumor-transforming 1	9232	Yes	No	No	No	No	No	No	No			APC/C:Cdc20 mediated degradation of Securin	Reactome
Q9UM13	ANAPC10	anaphase promoting complex subunit 10	10393	No information	No	No	No	No	No	No	No			APC/C:Cdc20 mediated degradation of Securin	Reactome
O00762	UBE2C	ubiquitin-conjugating enzyme E2C	11065	No	No	No	No	No	No	Yes	No			APC/C:Cdc20 mediated degradation of Securin	Reactome
Q9UJX5	ANAPC4	anaphase promoting complex subunit 4	29945	No information	No	No	No	No	No	No	No			APC/C:Cdc20 mediated degradation of Securin	Reactome
Q12834	CDC20	cell division cycle 20 homolog (S. cerevisiae)	991	Yes	No	Yes	Yes	No	No	No	No			APC/C:Cdc20 mediated degradation of Securin	Reactome
P51965	UBE2E1	ubiquitin-conjugating enzyme E2E 1 (UBC4/5 homolog yeast)	7324	No information	No	No	No	No	No	Yes	No			APC/C:Cdc20 mediated degradation of Securin	Reactome
Q9UJX6	ANAPC2	anaphase promoting complex subunit 2	29882	Yes	No	No	No	No	No	Yes	No			APC/C:Cdc20 mediated degradation of Securin	Reactome
P28070	PSMB4	proteasome (prosome macropain) subunit beta type 4	5692	Yes	Yes	No	Yes	No	No	No	No	nef pol_integrase tat vif	pol_integrase tat vif nef	APC/C:Cdc20 mediated degradation of Securin	Reactome
Q92530	PSMF1	proteasome (prosome macropain) inhibitor subunit 1 (PI31)	9491	Yes	Yes	No	Yes	No	No	No	No	pol_integrase tat vif	tat vif pol_integrase	APC/C:Cdc20 mediated degradation of Securin	Reactome
P25787	PSMA2	proteasome (prosome macropain) subunit alpha type 2	5683	Yes	Yes	No	Yes	No	No	Yes	No	pol_integrase tat vif	pol_integrase tat vif	APC/C:Cdc20 mediated degradation of Securin	Reactome
P55036	PSMD4	proteasome (prosome macropain) 26S subunit non-ATPase 4	5710	Yes	Yes	No	Yes	No	No	Yes	No	pol_integrase tat vif	tat pol_integrase vif	APC/C:Cdc20 mediated degradation of Securin	Reactome
Q13200	PSMD2	proteasome (prosome macropain) 26S subunit non-ATPase 2	5708	Yes	Yes	No	Yes	No	No	No	Yes	pol_integrase tat vif	tat pol_integrase vif	APC/C:Cdc20 mediated degradation of Securin	Reactome
O00487	PSMD14	proteasome (prosome macropain) 26S subunit non-ATPase 14	10213	Yes	No	No	No	No	No	No	No			APC/C:Cdc20 mediated degradation of Securin	Reactome
O00232	PSMD12	proteasome (prosome macropain) 26S subunit non-ATPase 12	5718	Yes	Yes	No	Yes	No	No	Yes	No	pol_integrase tat vif	vif tat pol_integrase	APC/C:Cdc20 mediated degradation of Securin	Reactome
P35998	PSMC2	proteasome (prosome macropain) 26S subunit ATPase 2	5701	Yes	Yes	No	Yes	No	No	No	No	pol_integrase tat vif	tat pol_integrase vif	APC/C:Cdc20 mediated degradation of Securin	Reactome
Q99436	PSMB7	proteasome (prosome macropain) subunit beta type 7	5695	Yes	Yes	No	Yes	No	No	No	No	pol_integrase tat vif	tat pol_integrase vif	APC/C:Cdc20 mediated degradation of Securin	Reactome
P51665	PSMD7	proteasome (prosome macropain) 26S subunit non-ATPase 7	5713	Yes	Yes	No	Yes	No	No	No	No	pol_integrase tat vif	tat pol_integrase vif	APC/C:Cdc20 mediated degradation of Securin	Reactome
P28072	PSMB6	proteasome (prosome macropain) subunit beta type 6	5694	Yes	Yes	No	Yes	No	No	Yes	No	pol_integrase tat vif	pol_integrase vif tat	APC/C:Cdc20 mediated degradation of Securin	Reactome
P40306	PSMB10	proteasome (prosome macropain) subunit beta type 10	5699	Yes	Yes	No	Yes	No	No	No	No	pol_integrase tat vif	vif tat pol_integrase	APC/C:Cdc20 mediated degradation of Securin	Reactome
P49720	PSMB3	proteasome (prosome macropain) subunit beta type 3	5691	Yes	Yes	No	Yes	No	No	No	No	pol_integrase tat vif	pol_integrase tat vif	APC/C:Cdc20 mediated degradation of Securin	Reactome
Q9UNM6	PSMD13	proteasome (prosome macropain) 26S subunit non-ATPase 13	5719	Yes	Yes	No	Yes	No	No	No	No	pol_integrase tat vif	tat pol_integrase vif	APC/C:Cdc20 mediated degradation of Securin	Reactome
P20618	PSMB1	proteasome (prosome macropain) subunit beta type 1	5689	Yes	Yes	No	Yes	No	No	No	Yes	pol_integrase tat vif	pol_integrase tat vif	APC/C:Cdc20 mediated degradation of Securin	Reactome
P28062	PSMB8	proteasome (prosome macropain) subunit beta type 8 (large multifunctional peptidase 7)	5696	Yes	Yes	No	Yes	No	No	No	No	pol_integrase pol_RT tat vif	pol_integrase tat vif pol_RT	APC/C:Cdc20 mediated degradation of Securin	Reactome
O75832	PSMD10	proteasome (prosome macropain) 26S subunit non-ATPase 10	5716	Yes	Yes	No	Yes	No	No	No	No	pol_integrase tat vif	tat pol_integrase vif	APC/C:Cdc20 mediated degradation of Securin	Reactome
P62195	PSMC5	proteasome (prosome macropain) 26S subunit ATPase 5	5705	Yes	Yes	No	Yes	No	No	Yes	No	pol_integrase tat vif	tat pol_integrase vif	APC/C:Cdc20 mediated degradation of Securin	Reactome
P62988	RPS27A	ribosomal protein S27a	6233	Yes	Yes	No	Yes	Yes	Yes	No	Yes	gag_capsid gag_matrix gag_nucleocapsid gag_p1 gag_p6 rev tat	gag_nucleocapsid tat gag_matrix gag_p6 gag_capsid	APC/C:Cdc20 mediated degradation of Securin	Reactome
Q9UL46	PSME2	proteasome (prosome macropain) activator subunit 2 (PA28 beta)	5721	Yes	Yes	No	Yes	No	No	Yes	No	pol_integrase tat vif	pol_integrase tat vif	APC/C:Cdc20 mediated degradation of Securin	Reactome
P43686	PSMC4	proteasome (prosome macropain) 26S subunit ATPase 4	5704	Yes	Yes	No	Yes	No	No	Yes	No	pol_integrase tat vif	tat pol_integrase vif	APC/C:Cdc20 mediated degradation of Securin	Reactome
P25789	PSMA4	proteasome (prosome macropain) subunit alpha type 4	5685	Yes	Yes	No	Yes	No	No	No	No	pol_integrase tat vif	pol_integrase tat vif	APC/C:Cdc20 mediated degradation of Securin	Reactome
P25788	PSMA3	proteasome (prosome macropain) subunit alpha type 3	5684	Yes	Yes	No	Yes	No	No	Yes	No	pol_integrase tat vif	tat vif pol_integrase	APC/C:Cdc20 mediated degradation of Securin	Reactome
Q16401	PSMD5	proteasome (prosome macropain) 26S subunit non-ATPase 5	5711	Yes	Yes	No	Yes	No	No	No	No	pol_integrase tat vif	vif tat pol_integrase	APC/C:Cdc20 mediated degradation of Securin	Reactome
Q15008	PSMD6	proteasome (prosome macropain) 26S subunit non-ATPase 6	9861	Yes	Yes	No	Yes	No	No	Yes	No	pol_integrase tat vif	tat pol_integrase vif	APC/C:Cdc20 mediated degradation of Securin	Reactome
P62333	PSMC6	proteasome (prosome macropain) 26S subunit ATPase 6	5706	Yes	Yes	No	Yes	No	No	No	No	pol_integrase tat vif	pol_integrase tat vif	APC/C:Cdc20 mediated degradation of Securin	Reactome
P61289	PSME3	proteasome (prosome macropain) activator subunit 3 (PA28 gamma; Ki)	10197	Yes	Yes	No	Yes	No	No	No	No	pol_integrase tat vif	tat vif pol_integrase	APC/C:Cdc20 mediated degradation of Securin	Reactome
P60900	PSMA6	proteasome (prosome macropain) subunit alpha type 6	5687	Yes	Yes	No	Yes	No	No	No	No	pol_integrase tat vif	pol_integrase tat vif	APC/C:Cdc20 mediated degradation of Securin	Reactome
Q99460	PSMD1	proteasome (prosome macropain) 26S subunit non-ATPase 1	5707	Yes	Yes	No	Yes	No	No	No	Yes	pol_integrase tat vif	tat pol_integrase vif	APC/C:Cdc20 mediated degradation of Securin	Reactome
O14818	PSMA7	proteasome (prosome macropain) subunit alpha type 7	5688	Yes	Yes	No	Yes	No	No	Yes	No	pol_integrase tat vif	pol_integrase vif tat	APC/C:Cdc20 mediated degradation of Securin	Reactome
P62191	PSMC1	proteasome (prosome macropain) 26S subunit ATPase 1	5700	Yes	Yes	No	Yes	No	No	No	No	pol_integrase tat vif	pol_integrase tat vif	APC/C:Cdc20 mediated degradation of Securin	Reactome
Q06323	PSME1	proteasome (prosome macropain) activator subunit 1 (PA28 alpha)	5720	Yes	Yes	No	Yes	No	No	No	No	pol_integrase tat vif	pol_integrase tat vif	APC/C:Cdc20 mediated degradation of Securin	Reactome
P28066	PSMA5	proteasome (prosome macropain) subunit alpha type 5	5686	Yes	Yes	No	Yes	No	No	Yes	No	pol_integrase tat vif	tat pol_integrase vif	APC/C:Cdc20 mediated degradation of Securin	Reactome
Q13042	CDC16	cell division cycle 16 homolog (S. cerevisiae)	8881	Yes	No	No	No	No	No	No	No			APC/C:Cdh1 mediated degradation of Cdc20 and other APC/C:Cdh1 targeted proteins in late mitosis/early G1	Reactome
P49721	PSMB2	proteasome (prosome macropain) subunit beta type 2	5690	Yes	Yes	No	Yes	No	No	No	Yes	pol_integrase tat vif	pol_integrase tat vif	APC/C:Cdh1 mediated degradation of Cdc20 and other APC/C:Cdh1 targeted proteins in late mitosis/early G1	Reactome
P25786	PSMA1	proteasome (prosome macropain) subunit alpha type 1	5682	Yes	Yes	No	Yes	No	No	Yes	No	pol_integrase tat vif	tat vif pol_integrase	APC/C:Cdh1 mediated degradation of Cdc20 and other APC/C:Cdh1 targeted proteins in late mitosis/early G1	Reactome
P30260	CDC27	cell division cycle 27 homolog (S. cerevisiae)	996	Yes	No	No	Yes	No	No	No	No			APC/C:Cdh1 mediated degradation of Cdc20 and other APC/C:Cdh1 targeted proteins in late mitosis/early G1	Reactome
P28065	PSMB9	proteasome (prosome macropain) subunit beta type 9 (large multifunctional peptidase 2)	5698	Yes	Yes	No	Yes	No	No	No	No	pol_integrase tat vif	pol_integrase vif tat	APC/C:Cdh1 mediated degradation of Cdc20 and other APC/C:Cdh1 targeted proteins in late mitosis/early G1	Reactome
O43242	PSMD3	proteasome (prosome macropain) 26S subunit non-ATPase 3	5709	Yes	Yes	No	Yes	No	No	No	No	pol_integrase tat vif	vif tat	APC/C:Cdh1 mediated degradation of Cdc20 and other APC/C:Cdh1 targeted proteins in late mitosis/early G1	Reactome
O00233	PSMD9	proteasome (prosome macropain) 26S subunit non-ATPase 9	5715	Yes	Yes	No	Yes	No	No	No	No	pol_integrase tat vif	tat pol_integrase vif	APC/C:Cdh1 mediated degradation of Cdc20 and other APC/C:Cdh1 targeted proteins in late mitosis/early G1	Reactome
Q9UJX3	ANAPC7	anaphase promoting complex subunit 7	51434	Yes	No	No	No	No	No	No	No			APC/C:Cdh1 mediated degradation of Cdc20 and other APC/C:Cdh1 targeted proteins in late mitosis/early G1	Reactome
P17980	PSMC3	proteasome (prosome macropain) 26S subunit ATPase 3	5702	Yes	Yes	No	Yes	No	No	Yes	No	pol_integrase tat vif	tat pol_integrase vif	APC/C:Cdh1 mediated degradation of Cdc20 and other APC/C:Cdh1 targeted proteins in late mitosis/early G1	Reactome
Q9H1A4	ANAPC1	anaphase promoting complex subunit 1	64682	Yes	No	No	No	No	No	No	No			APC/C:Cdh1 mediated degradation of Cdc20 and other APC/C:Cdh1 targeted proteins in late mitosis/early G1	Reactome
Q9UM11	FZR1	fizzy/cell division cycle 20 related 1 (Drosophila)	51343	Yes	No	No	No	No	No	No	No			APC/C:Cdh1 mediated degradation of Cdc20 and other APC/C:Cdh1 targeted proteins in late mitosis/early G1	Reactome
P28074	PSMB5	proteasome (prosome macropain) subunit beta type 5	5693	Yes	Yes	No	Yes	No	No	No	No	pol_integrase tat vif	pol_integrase vif tat	APC/C:Cdh1 mediated degradation of Cdc20 and other APC/C:Cdh1 targeted proteins in late mitosis/early G1	Reactome
O00231	PSMD11	proteasome (prosome macropain) 26S subunit non-ATPase 11	5717	Yes	Yes	No	Yes	No	No	No	No	pol_integrase tat vif	tat vif pol_integrase	APC/C:Cdh1 mediated degradation of Cdc20 and other APC/C:Cdh1 targeted proteins in late mitosis/early G1	Reactome
P48556	PSMD8	proteasome (prosome macropain) 26S subunit non-ATPase 8	5714	Yes	Yes	No	Yes	No	No	No	No	pol_integrase tat vif	tat vif pol_integrase	APC/C:Cdh1 mediated degradation of Cdc20 and other APC/C:Cdh1 targeted proteins in late mitosis/early G1	Reactome
Q9NYG5	ANAPC11	anaphase promoting complex subunit 11	51529	No information	No	No	No	No	No	No	No			APC/C:Cdh1 mediated degradation of Cdc20 and other APC/C:Cdh1 targeted proteins in late mitosis/early G1	Reactome
P28070	PSMB4	proteasome (prosome macropain) subunit beta type 4	5692	Yes	Yes	No	Yes	No	No	No	No	nef pol_integrase tat vif	pol_integrase tat vif nef	APC/C:Cdh1 mediated degradation of Cdc20 and other APC/C:Cdh1 targeted proteins in late mitosis/early G1	Reactome
Q92530	PSMF1	proteasome (prosome macropain) inhibitor subunit 1 (PI31)	9491	Yes	Yes	No	Yes	No	No	No	No	pol_integrase tat vif	tat vif pol_integrase	APC/C:Cdh1 mediated degradation of Cdc20 and other APC/C:Cdh1 targeted proteins in late mitosis/early G1	Reactome
P25787	PSMA2	proteasome (prosome macropain) subunit alpha type 2	5683	Yes	Yes	No	Yes	No	No	Yes	No	pol_integrase tat vif	pol_integrase tat vif	APC/C:Cdh1 mediated degradation of Cdc20 and other APC/C:Cdh1 targeted proteins in late mitosis/early G1	Reactome
P55036	PSMD4	proteasome (prosome macropain) 26S subunit non-ATPase 4	5710	Yes	Yes	No	Yes	No	No	Yes	No	pol_integrase tat vif	tat pol_integrase vif	APC/C:Cdh1 mediated degradation of Cdc20 and other APC/C:Cdh1 targeted proteins in late mitosis/early G1	Reactome
Q9UJX6	ANAPC2	anaphase promoting complex subunit 2	29882	Yes	No	No	No	No	No	Yes	No			APC/C:Cdh1 mediated degradation of Cdc20 and other APC/C:Cdh1 targeted proteins in late mitosis/early G1	Reactome
Q13200	PSMD2	proteasome (prosome macropain) 26S subunit non-ATPase 2	5708	Yes	Yes	No	Yes	No	No	No	Yes	pol_integrase tat vif	tat pol_integrase vif	APC/C:Cdh1 mediated degradation of Cdc20 and other APC/C:Cdh1 targeted proteins in late mitosis/early G1	Reactome
Q9UJX5	ANAPC4	anaphase promoting complex subunit 4	29945	No information	No	No	No	No	No	No	No			APC/C:Cdh1 mediated degradation of Cdc20 and other APC/C:Cdh1 targeted proteins in late mitosis/early G1	Reactome
Q9UJX2	CDC23	cell division cycle 23 homolog (S. cerevisiae)	8697	Yes	No	No	No	No	No	No	No			APC/C:Cdh1 mediated degradation of Cdc20 and other APC/C:Cdh1 targeted proteins in late mitosis/early G1	Reactome
P51668	UBE2D1	ubiquitin-conjugating enzyme E2D 1 (UBC4/5 homolog yeast)	7321	No information	Yes	No	Yes	No	No	No	No	tat	tat	APC/C:Cdh1 mediated degradation of Cdc20 and other APC/C:Cdh1 targeted proteins in late mitosis/early G1	Reactome
Q9UJX4	ANAPC5	anaphase promoting complex subunit 5	51433	No information	No	No	No	No	No	No	No			APC/C:Cdh1 mediated degradation of Cdc20 and other APC/C:Cdh1 targeted proteins in late mitosis/early G1	Reactome
Q8NHZ8	CDC26	cell division cycle 26 homolog (S. cerevisiae)	246184	No information	No	No	No	No	No	No	No			APC/C:Cdh1 mediated degradation of Cdc20 and other APC/C:Cdh1 targeted proteins in late mitosis/early G1	Reactome
Q9UM13	ANAPC10	anaphase promoting complex subunit 10	10393	No information	No	No	No	No	No	No	No			APC/C:Cdh1 mediated degradation of Cdc20 and other APC/C:Cdh1 targeted proteins in late mitosis/early G1	Reactome
P51965	UBE2E1	ubiquitin-conjugating enzyme E2E 1 (UBC4/5 homolog yeast)	7324	No information	No	No	No	No	No	Yes	No			APC/C:Cdh1 mediated degradation of Cdc20 and other APC/C:Cdh1 targeted proteins in late mitosis/early G1	Reactome
O00762	UBE2C	ubiquitin-conjugating enzyme E2C	11065	No	No	No	No	No	No	Yes	No			APC/C:Cdh1 mediated degradation of Cdc20 and other APC/C:Cdh1 targeted proteins in late mitosis/early G1	Reactome
O00487	PSMD14	proteasome (prosome macropain) 26S subunit non-ATPase 14	10213	Yes	No	No	No	No	No	No	No			APC/C:Cdh1 mediated degradation of Cdc20 and other APC/C:Cdh1 targeted proteins in late mitosis/early G1	Reactome
O00232	PSMD12	proteasome (prosome macropain) 26S subunit non-ATPase 12	5718	Yes	Yes	No	Yes	No	No	Yes	No	pol_integrase tat vif	vif tat pol_integrase	APC/C:Cdh1 mediated degradation of Cdc20 and other APC/C:Cdh1 targeted proteins in late mitosis/early G1	Reactome
P35998	PSMC2	proteasome (prosome macropain) 26S subunit ATPase 2	5701	Yes	Yes	No	Yes	No	No	No	No	pol_integrase tat vif	tat pol_integrase vif	APC/C:Cdh1 mediated degradation of Cdc20 and other APC/C:Cdh1 targeted proteins in late mitosis/early G1	Reactome
Q99436	PSMB7	proteasome (prosome macropain) subunit beta type 7	5695	Yes	Yes	No	Yes	No	No	No	No	pol_integrase tat vif	tat pol_integrase vif	APC/C:Cdh1 mediated degradation of Cdc20 and other APC/C:Cdh1 targeted proteins in late mitosis/early G1	Reactome
P51665	PSMD7	proteasome (prosome macropain) 26S subunit non-ATPase 7	5713	Yes	Yes	No	Yes	No	No	No	No	pol_integrase tat vif	tat pol_integrase vif	APC/C:Cdh1 mediated degradation of Cdc20 and other APC/C:Cdh1 targeted proteins in late mitosis/early G1	Reactome
P28072	PSMB6	proteasome (prosome macropain) subunit beta type 6	5694	Yes	Yes	No	Yes	No	No	Yes	No	pol_integrase tat vif	pol_integrase vif tat	APC/C:Cdh1 mediated degradation of Cdc20 and other APC/C:Cdh1 targeted proteins in late mitosis/early G1	Reactome
P40306	PSMB10	proteasome (prosome macropain) subunit beta type 10	5699	Yes	Yes	No	Yes	No	No	No	No	pol_integrase tat vif	vif tat pol_integrase	APC/C:Cdh1 mediated degradation of Cdc20 and other APC/C:Cdh1 targeted proteins in late mitosis/early G1	Reactome
P49720	PSMB3	proteasome (prosome macropain) subunit beta type 3	5691	Yes	Yes	No	Yes	No	No	No	No	pol_integrase tat vif	pol_integrase tat vif	APC/C:Cdh1 mediated degradation of Cdc20 and other APC/C:Cdh1 targeted proteins in late mitosis/early G1	Reactome
Q9UNM6	PSMD13	proteasome (prosome macropain) 26S subunit non-ATPase 13	5719	Yes	Yes	No	Yes	No	No	No	No	pol_integrase tat vif	tat pol_integrase vif	APC/C:Cdh1 mediated degradation of Cdc20 and other APC/C:Cdh1 targeted proteins in late mitosis/early G1	Reactome
P20618	PSMB1	proteasome (prosome macropain) subunit beta type 1	5689	Yes	Yes	No	Yes	No	No	No	Yes	pol_integrase tat vif	pol_integrase tat vif	APC/C:Cdh1 mediated degradation of Cdc20 and other APC/C:Cdh1 targeted proteins in late mitosis/early G1	Reactome
P28062	PSMB8	proteasome (prosome macropain) subunit beta type 8 (large multifunctional peptidase 7)	5696	Yes	Yes	No	Yes	No	No	No	No	pol_integrase pol_RT tat vif	pol_integrase tat vif pol_RT	APC/C:Cdh1 mediated degradation of Cdc20 and other APC/C:Cdh1 targeted proteins in late mitosis/early G1	Reactome
O75832	PSMD10	proteasome (prosome macropain) 26S subunit non-ATPase 10	5716	Yes	Yes	No	Yes	No	No	No	No	pol_integrase tat vif	tat pol_integrase vif	APC/C:Cdh1 mediated degradation of Cdc20 and other APC/C:Cdh1 targeted proteins in late mitosis/early G1	Reactome
P62195	PSMC5	proteasome (prosome macropain) 26S subunit ATPase 5	5705	Yes	Yes	No	Yes	No	No	Yes	No	pol_integrase tat vif	tat pol_integrase vif	APC/C:Cdh1 mediated degradation of Cdc20 and other APC/C:Cdh1 targeted proteins in late mitosis/early G1	Reactome
Q9UL46	PSME2	proteasome (prosome macropain) activator subunit 2 (PA28 beta)	5721	Yes	Yes	No	Yes	No	No	Yes	No	pol_integrase tat vif	pol_integrase tat vif	APC/C:Cdh1 mediated degradation of Cdc20 and other APC/C:Cdh1 targeted proteins in late mitosis/early G1	Reactome
P62988	RPS27A	ribosomal protein S27a	6233	Yes	Yes	No	Yes	Yes	Yes	No	Yes	gag_capsid gag_matrix gag_nucleocapsid gag_p1 gag_p6 rev tat	gag_nucleocapsid tat gag_matrix gag_p6 gag_capsid	APC/C:Cdh1 mediated degradation of Cdc20 and other APC/C:Cdh1 targeted proteins in late mitosis/early G1	Reactome
P43686	PSMC4	proteasome (prosome macropain) 26S subunit ATPase 4	5704	Yes	Yes	No	Yes	No	No	Yes	No	pol_integrase tat vif	tat pol_integrase vif	APC/C:Cdh1 mediated degradation of Cdc20 and other APC/C:Cdh1 targeted proteins in late mitosis/early G1	Reactome
P25789	PSMA4	proteasome (prosome macropain) subunit alpha type 4	5685	Yes	Yes	No	Yes	No	No	No	No	pol_integrase tat vif	pol_integrase tat vif	APC/C:Cdh1 mediated degradation of Cdc20 and other APC/C:Cdh1 targeted proteins in late mitosis/early G1	Reactome
P25788	PSMA3	proteasome (prosome macropain) subunit alpha type 3	5684	Yes	Yes	No	Yes	No	No	Yes	No	pol_integrase tat vif	tat vif pol_integrase	APC/C:Cdh1 mediated degradation of Cdc20 and other APC/C:Cdh1 targeted proteins in late mitosis/early G1	Reactome
Q16401	PSMD5	proteasome (prosome macropain) 26S subunit non-ATPase 5	5711	Yes	Yes	No	Yes	No	No	No	No	pol_integrase tat vif	vif tat pol_integrase	APC/C:Cdh1 mediated degradation of Cdc20 and other APC/C:Cdh1 targeted proteins in late mitosis/early G1	Reactome
Q15008	PSMD6	proteasome (prosome macropain) 26S subunit non-ATPase 6	9861	Yes	Yes	No	Yes	No	No	Yes	No	pol_integrase tat vif	tat pol_integrase vif	APC/C:Cdh1 mediated degradation of Cdc20 and other APC/C:Cdh1 targeted proteins in late mitosis/early G1	Reactome
P62333	PSMC6	proteasome (prosome macropain) 26S subunit ATPase 6	5706	Yes	Yes	No	Yes	No	No	No	No	pol_integrase tat vif	pol_integrase tat vif	APC/C:Cdh1 mediated degradation of Cdc20 and other APC/C:Cdh1 targeted proteins in late mitosis/early G1	Reactome
P61289	PSME3	proteasome (prosome macropain) activator subunit 3 (PA28 gamma; Ki)	10197	Yes	Yes	No	Yes	No	No	No	No	pol_integrase tat vif	tat vif pol_integrase	APC/C:Cdh1 mediated degradation of Cdc20 and other APC/C:Cdh1 targeted proteins in late mitosis/early G1	Reactome
P60900	PSMA6	proteasome (prosome macropain) subunit alpha type 6	5687	Yes	Yes	No	Yes	No	No	No	No	pol_integrase tat vif	pol_integrase tat vif	APC/C:Cdh1 mediated degradation of Cdc20 and other APC/C:Cdh1 targeted proteins in late mitosis/early G1	Reactome
Q99460	PSMD1	proteasome (prosome macropain) 26S subunit non-ATPase 1	5707	Yes	Yes	No	Yes	No	No	No	Yes	pol_integrase tat vif	tat pol_integrase vif	APC/C:Cdh1 mediated degradation of Cdc20 and other APC/C:Cdh1 targeted proteins in late mitosis/early G1	Reactome
O14818	PSMA7	proteasome (prosome macropain) subunit alpha type 7	5688	Yes	Yes	No	Yes	No	No	Yes	No	pol_integrase tat vif	pol_integrase vif tat	APC/C:Cdh1 mediated degradation of Cdc20 and other APC/C:Cdh1 targeted proteins in late mitosis/early G1	Reactome
P62191	PSMC1	proteasome (prosome macropain) 26S subunit ATPase 1	5700	Yes	Yes	No	Yes	No	No	No	No	pol_integrase tat vif	pol_integrase tat vif	APC/C:Cdh1 mediated degradation of Cdc20 and other APC/C:Cdh1 targeted proteins in late mitosis/early G1	Reactome
Q06323	PSME1	proteasome (prosome macropain) activator subunit 1 (PA28 alpha)	5720	Yes	Yes	No	Yes	No	No	No	No	pol_integrase tat vif	pol_integrase tat vif	APC/C:Cdh1 mediated degradation of Cdc20 and other APC/C:Cdh1 targeted proteins in late mitosis/early G1	Reactome
P28066	PSMA5	proteasome (prosome macropain) subunit alpha type 5	5686	Yes	Yes	No	Yes	No	No	Yes	No	pol_integrase tat vif	tat pol_integrase vif	APC/C:Cdh1 mediated degradation of Cdc20 and other APC/C:Cdh1 targeted proteins in late mitosis/early G1	Reactome
Q13042	CDC16	cell division cycle 16 homolog (S. cerevisiae)	8881	Yes	No	No	No	No	No	No	No			APC-Cdc20 mediated degradation of Nek2A	Reactome
Q9UJX2	CDC23	cell division cycle 23 homolog (S. cerevisiae)	8697	Yes	No	No	No	No	No	No	No			APC-Cdc20 mediated degradation of Nek2A	Reactome
P51668	UBE2D1	ubiquitin-conjugating enzyme E2D 1 (UBC4/5 homolog yeast)	7321	No information	Yes	No	Yes	No	No	No	No	tat	tat	APC-Cdc20 mediated degradation of Nek2A	Reactome
Q8NHZ8	CDC26	cell division cycle 26 homolog (S. cerevisiae)	246184	No information	No	No	No	No	No	No	No			APC-Cdc20 mediated degradation of Nek2A	Reactome
Q9NYG5	ANAPC11	anaphase promoting complex subunit 11	51529	No information	No	No	No	No	No	No	No			APC-Cdc20 mediated degradation of Nek2A	Reactome
Q9UM13	ANAPC10	anaphase promoting complex subunit 10	10393	No information	No	No	No	No	No	No	No			APC-Cdc20 mediated degradation of Nek2A	Reactome
Q9UJX3	ANAPC7	anaphase promoting complex subunit 7	51434	Yes	No	No	No	No	No	No	No			APC-Cdc20 mediated degradation of Nek2A	Reactome
Q9H1A4	ANAPC1	anaphase promoting complex subunit 1	64682	Yes	No	No	No	No	No	No	No			APC-Cdc20 mediated degradation of Nek2A	Reactome
O43684	BUB3	budding uninhibited by benzimidazoles 3 homolog (yeast)	9184	Yes	No	No	No	No	No	No	No			APC-Cdc20 mediated degradation of Nek2A	Reactome
P51965	UBE2E1	ubiquitin-conjugating enzyme E2E 1 (UBC4/5 homolog yeast)	7324	No information	No	No	No	No	No	Yes	No			APC-Cdc20 mediated degradation of Nek2A	Reactome
Q13257	MAD2L1	MAD2 mitotic arrest deficient-like 1 (yeast)	4085	Yes	No	No	Yes	No	No	No	No			APC-Cdc20 mediated degradation of Nek2A	Reactome
Q9UJX4	ANAPC5	anaphase promoting complex subunit 5	51433	No information	No	No	No	No	No	No	No			APC-Cdc20 mediated degradation of Nek2A	Reactome
P30260	CDC27	cell division cycle 27 homolog (S. cerevisiae)	996	Yes	No	No	Yes	No	No	No	No			APC-Cdc20 mediated degradation of Nek2A	Reactome
P51955	NEK2	NIMA (never in mitosis gene a)-related kinase 2	4751	No	No	No	No	No	No	No	No			APC-Cdc20 mediated degradation of Nek2A	Reactome
O00762	UBE2C	ubiquitin-conjugating enzyme E2C	11065	No	No	No	No	No	No	Yes	No			APC-Cdc20 mediated degradation of Nek2A	Reactome
Q9UJX5	ANAPC4	anaphase promoting complex subunit 4	29945	No information	No	No	No	No	No	No	No			APC-Cdc20 mediated degradation of Nek2A	Reactome
O60566	BUB1B	budding uninhibited by benzimidazoles 1 homolog beta (yeast)	701	Yes	No	No	No	No	No	No	No			APC-Cdc20 mediated degradation of Nek2A	Reactome
Q12834	CDC20	cell division cycle 20 homolog (S. cerevisiae)	991	Yes	No	Yes	Yes	No	No	No	No			APC-Cdc20 mediated degradation of Nek2A	Reactome
P62988	RPS27A	ribosomal protein S27a	6233	Yes	Yes	No	Yes	Yes	Yes	No	Yes	gag_capsid gag_matrix gag_nucleocapsid gag_p1 gag_p6 rev tat	gag_nucleocapsid tat gag_matrix gag_p6 gag_capsid	APC-Cdc20 mediated degradation of Nek2A	Reactome
Q9UJX6	ANAPC2	anaphase promoting complex subunit 2	29882	Yes	No	No	No	No	No	Yes	No			APC-Cdc20 mediated degradation of Nek2A	Reactome
Q13042	CDC16	cell division cycle 16 homolog (S. cerevisiae)	8881	Yes	No	No	No	No	No	No	No			APC/C-mediated degradation of cell cycle proteins	Reactome
P30260	CDC27	cell division cycle 27 homolog (S. cerevisiae)	996	Yes	No	No	Yes	No	No	No	No			APC/C-mediated degradation of cell cycle proteins	Reactome
Q9UJX3	ANAPC7	anaphase promoting complex subunit 7	51434	Yes	No	No	No	No	No	No	No			APC/C-mediated degradation of cell cycle proteins	Reactome
Q9H1A4	ANAPC1	anaphase promoting complex subunit 1	64682	Yes	No	No	No	No	No	No	No			APC/C-mediated degradation of cell cycle proteins	Reactome
Q9UM11	FZR1	fizzy/cell division cycle 20 related 1 (Drosophila)	51343	Yes	No	No	No	No	No	No	No			APC/C-mediated degradation of cell cycle proteins	Reactome
Q9NYG5	ANAPC11	anaphase promoting complex subunit 11	51529	No information	No	No	No	No	No	No	No			APC/C-mediated degradation of cell cycle proteins	Reactome
Q9UJX5	ANAPC4	anaphase promoting complex subunit 4	29945	No information	No	No	No	No	No	No	No			APC/C-mediated degradation of cell cycle proteins	Reactome
Q9UJX2	CDC23	cell division cycle 23 homolog (S. cerevisiae)	8697	Yes	No	No	No	No	No	No	No			APC/C-mediated degradation of cell cycle proteins	Reactome
P51668	UBE2D1	ubiquitin-conjugating enzyme E2D 1 (UBC4/5 homolog yeast)	7321	No information	Yes	No	Yes	No	No	No	No	tat	tat	APC/C-mediated degradation of cell cycle proteins	Reactome
Q9UJX4	ANAPC5	anaphase promoting complex subunit 5	51433	No information	No	No	No	No	No	No	No			APC/C-mediated degradation of cell cycle proteins	Reactome
Q8NHZ8	CDC26	cell division cycle 26 homolog (S. cerevisiae)	246184	No information	No	No	No	No	No	No	No			APC/C-mediated degradation of cell cycle proteins	Reactome
Q9UM13	ANAPC10	anaphase promoting complex subunit 10	10393	No information	No	No	No	No	No	No	No			APC/C-mediated degradation of cell cycle proteins	Reactome
P51965	UBE2E1	ubiquitin-conjugating enzyme E2E 1 (UBC4/5 homolog yeast)	7324	No information	No	No	No	No	No	Yes	No			APC/C-mediated degradation of cell cycle proteins	Reactome
O00762	UBE2C	ubiquitin-conjugating enzyme E2C	11065	No	No	No	No	No	No	Yes	No			APC/C-mediated degradation of cell cycle proteins	Reactome
Q9UJX6	ANAPC2	anaphase promoting complex subunit 2	29882	Yes	No	No	No	No	No	Yes	No			APC/C-mediated degradation of cell cycle proteins	Reactome
P62937	PPIA	peptidylprolyl isomerase A (cyclophilin A)	5478	Yes	Yes	Yes	Yes	Yes	Yes	No	Yes	gag_capsid gag_matrix gag_pr55 nef vif	gag_pr55 nef gag_matrix gag_capsid vif	APOBEC3G mediated resistance to HIV-1 infection	Reactome
O75531	BANF1	barrier to autointegration factor 1	8815	Yes	Yes	No	Yes	Yes	No	No	No	gag_matrix gag_pr55 pol_integrase	pol_integrase gag_matrix gag_pr55	APOBEC3G mediated resistance to HIV-1 infection	Reactome
P42574	CASP3	caspase 3 apoptosis-related cysteine peptidase	836	Yes	Yes	Yes	Yes	Yes	No	No	Yes	env_gp120 env_gp41	env_gp120 env_gp41 env_gp160 nef	Apoptotic cleavage of cell adhesionproteins	Reactome
Q02413	DSG1	desmoglein 1	1828	Yes	No	No	No	No	No	No	No			Apoptotic cleavage of cell adhesionproteins	Reactome
P32926	DSG3	desmoglein 3 (pemphigus vulgaris antigen)	1830	Yes	No	No	No	No	No	No	No			Apoptotic cleavage of cell adhesionproteins	Reactome
Q14126	DSG2	desmoglein 2	1829	Yes	No	No	No	No	No	No	No			Apoptotic cleavage of cell adhesionproteins	Reactome
Q16625	OCLN	occludin	4950	Yes	No	Yes	No	No	No	No	No			Apoptotic cleavage of cell adhesionproteins	Reactome
P12830	CDH1	cadherin 1 type 1 E-cadherin (epithelial)	999	Yes	No	Yes	No	No	No	No	No			Apoptotic cleavage of cell adhesionproteins	Reactome
Q07157	TJP1	tight junction protein 1 (zona occludens 1)	7082	Yes	No	Yes	No	No	No	No	No			Apoptotic cleavage of cell adhesionproteins	Reactome
P15924	DSP	desmoplakin	1832	Yes	No	No	Yes	No	No	No	No			Apoptotic cleavage of cell adhesionproteins	Reactome
Q13835	PKP1	plakophilin 1 (ectodermal dysplasia/skin fragility syndrome)	5317	Yes	No	No	No	No	No	No	No			Apoptotic cleavage of cell adhesionproteins	Reactome
Q9UDY2	TJP2	tight junction protein 2 (zona occludens 2)	9414	Yes	No	Yes	No	No	No	No	No			Apoptotic cleavage of cell adhesionproteins	Reactome
Q05655	PRKCD	protein kinase C delta	5580	Yes	Yes	Yes	Yes	Yes	No	No	No	env_gp120 env_gp160 pol_RT tat	tat env_gp160 env_gp120 env_gp41 gag_matrix pol_RT gag_capsid	Apoptotic cleavage of cell adhesionproteins	Reactome
P51813	BMX	BMX non-receptor tyrosine kinase	660	Yes	No	No	No	No	No	No	No			Apoptotic cleavage of cell adhesionproteins	Reactome
Q9HAW4	CLSPN	claspin homolog (Xenopus laevis)	63967	Yes	No	No	No	No	No	No	No			Apoptotic cleavage of cell adhesionproteins	Reactome
P42574	CASP3	caspase 3 apoptosis-related cysteine peptidase	836	Yes	Yes	Yes	Yes	Yes	No	No	Yes	env_gp120 env_gp41	env_gp120 env_gp41 env_gp160 nef	Apoptotic cleavage of cell adhesionproteins	Reactome
P51572	BCAP31	B-cell receptor-associated protein 31	10134	Yes	No	No	Yes	No	No	No	No			Apoptotic cleavage of cell adhesionproteins	Reactome
Q9P289	-	serine/threonine protein kinase MST4	51765	Yes	No	No	No	No	No	No	No			Apoptotic cleavage of cell adhesionproteins	Reactome
Q13464	ROCK1	Rho-associated coiled-coil containing protein kinase 1	6093	Yes	No	No	No	No	No	No	Yes			Apoptotic cleavage of cell adhesionproteins	Reactome
Q04759	PRKCQ	protein kinase C theta	5588	Yes	Yes	Yes	Yes	Yes	No	No	Yes	env_gp120 env_gp160 nef pol_RT tat	tat env_gp120 nef pol_RT env_gp160 env_gp41	Apoptotic cleavage of cell adhesionproteins	Reactome
Q9Y6E0	STK24	serine/threonine kinase 24 (STE20 homolog yeast)	8428	Yes	No	No	No	No	No	No	No			Apoptotic cleavage of cell adhesionproteins	Reactome
Q13490	BIRC2	baculoviral IAP repeat-containing 2	329	Yes	No	Yes	No	No	No	No	No			Apoptotic cleavage of cell adhesionproteins	Reactome
Q9UKV3	ACIN1	apoptotic chromatin condensation inducer 1	22985	Yes	No	No	No	No	No	No	No			Apoptotic cleavage of cell adhesionproteins	Reactome
Q14790	CASP8	caspase 8 apoptosis-related cysteine peptidase	841	Yes	No	Yes	Yes	No	No	No	No			Apoptotic cleavage of cell adhesionproteins	Reactome
P49354	FNTA	farnesyltransferase CAAX box alpha	2339	Yes	No	No	No	No	No	Yes	No			Apoptotic cleavage of cell adhesionproteins	Reactome
P55210	CASP7	caspase 7 apoptosis-related cysteine peptidase	840	Yes	No	No	Yes	No	No	No	Yes			Apoptotic cleavage of cell adhesionproteins	Reactome
Q05397	PTK2	PTK2 protein tyrosine kinase 2	5747	Yes	Yes	No	Yes	No	No	No	Yes	tat	tat	Apoptotic cleavage of cell adhesionproteins	Reactome
P42574	CASP3	caspase 3 apoptosis-related cysteine peptidase	836	Yes	Yes	Yes	Yes	Yes	No	No	Yes	env_gp120 env_gp41	env_gp120 env_gp41 env_gp160 nef	Stimulation of the cell death response by PAK-2p34	Reactome
P84077	ARF1	ADP-ribosylation factor 1	375	Yes	Yes	No	Yes	Yes	No	Yes	Yes	nef	nef	ADP-ribosylation factor 1 pathway	NCI
O14653	GOSR2	golgi SNAP receptor complex member 2	9570	No	No	No	No	No	No	Yes	No			ADP-ribosylation factor 1 pathway	NCI
O60763	USO1	USO1 homolog vesicle docking protein (yeast)	8615	Yes	No	No	No	No	No	No	No			ADP-ribosylation factor 1 pathway	NCI
Q92538	GBF1	golgi-specific brefeldin A resistant guanine nucleotide exchange factor 1	8729	Yes	No	No	No	No	No	No	No			ADP-ribosylation factor 1 pathway	NCI
Q9ULH1	ASAP1	ArfGAP with SH3 domain ankyrin repeat and PH domain 1	50807	No information	No	No	No	No	No	No	No			ADP-ribosylation factor 1 pathway	NCI
P53365	ARFIP2	ADP-ribosylation factor interacting protein 2	23647	Yes	No	No	No	No	No	No	No			ADP-ribosylation factor 1 pathway	NCI
Q8N6T3	ARFGAP1	ADP-ribosylation factor GTPase activating protein 1	55738	Yes	No	No	No	No	No	No	No			ADP-ribosylation factor 1 pathway	NCI
P09497	CLTB	clathrin light chain (Lcb)	1212	Yes	No	No	No	No	No	No	No			ADP-ribosylation factor 1 pathway	NCI
P53621	COPA	coatomer protein complex subunit alpha	1314	Yes	No	No	No	No	No	No	No			ADP-ribosylation factor 1 pathway	NCI
P09496	CLTA	clathrin light chain (Lca)	1211	Yes	No	No	No	No	No	Yes	No			ADP-ribosylation factor 1 pathway	NCI
P63000	RAC1	ras-related C3 botulinum toxin substrate 1 (rho family small GTP binding protein Rac1)	5879	Yes	Yes	Yes	Yes	No	No	No	Yes	nef	nef	ADP-ribosylation factor 1 pathway	NCI
Q15438	CYTH1	cytohesin 1	9267	Yes	No	No	No	No	No	No	No			ADP-ribosylation factor 1 pathway	NCI
Q9NZ52	GGA3	golgi associated gamma adaptin ear containing ARF binding protein 3	23163	Yes	No	No	No	No	No	No	No			ADP-ribosylation factor 1 pathway	NCI
P01730	CD4	CD4 molecule	920	Yes	Yes	Yes	Yes	Yes	Yes	Yes	No	env_gp120 env_gp160 env_gp41 nef vif vpu	env_gp120 env_gp41 nef env_gp160 vpu	ADP-ribosylation factor 1 pathway	NCI
Q96CW1	AP2M1	adaptor-related protein complex 2 mu 1 subunit	1173	Yes	Yes	Yes	Yes	Yes	No	Yes	No	env_gp41 gag_pr55 tat	tat gag_pr55 env_gp41	ADP-ribosylation factor 1 pathway	NCI
O95782	AP2A1	adaptor-related protein complex 2 alpha 1 subunit	160	Yes	Yes	No	Yes	Yes	No	No	No	env_gp41 gag_pr55 tat	tat env_gp41	ADP-ribosylation factor 1 pathway	NCI
O43739	CYTH3	cytohesin 3	9265	Yes	No	No	No	No	No	No	No			ADP-ribosylation factor 1 pathway	NCI
Q99418	CYTH2	cytohesin 2	9266	Yes	No	No	No	No	No	No	Yes			ADP-ribosylation factor 1 pathway	NCI
O14939	PLD2	phospholipase D2	5338	Yes	No	No	No	No	No	No	Yes			ADP-ribosylation factor 1 pathway	NCI
Q13393	PLD1	phospholipase D1 phosphatidylcholine-specific	5337	Yes	No	No	No	No	No	No	Yes			ADP-ribosylation factor 1 pathway	NCI
Q8WWN9	IPCEF1	interaction protein for cytohesin exchange factors 1	26034	Yes	No	No	No	No	No	No	No			Arf6 cycling	NCI
P29992	GNA11	guanine nucleotide binding protein (G protein) alpha 11 (Gq class)	2767	Yes	No	No	No	No	No	No	No			Arf6 cycling	NCI
Q15027	ACAP1	ArfGAP with coiled-coil ankyrin repeat and PH domains 1	9744	Yes	No	No	No	No	No	No	No			Arf6 cycling	NCI
Q15057	ACAP2	ArfGAP with coiled-coil ankyrin repeat and PH domains 2	23527	Yes	No	No	No	No	No	No	No			Arf6 cycling	NCI
Q5JU85	IQSEC2	IQ motif and Sec7 domain 2	23096	Yes	No	No	No	No	No	No	No			Arf6 cycling	NCI
P00533	EGFR	epidermal growth factor receptor (erythroblastic leukemia viral (v-erb-b) oncogene homolog avian)	1956	Yes	No	Yes	Yes	No	No	Yes	Yes			Arf6 cycling	NCI
P01133	EGF	epidermal growth factor (beta-urogastrone)	1950	Yes	Yes	No	Yes	No	No	Yes	Yes	tat	tat	Arf6 cycling	NCI
P51451	BLK	B lymphoid tyrosine kinase	640	Yes	No	No	No	No	No	Yes	No			Arf6 cycling	NCI
P62330	ARF6	ADP-ribosylation factor 6	382	Yes	No	Yes	No	Yes	No	No	Yes			Arf6 cycling	NCI
Q9UBP9	GULP1	GULP engulfment adaptor PTB domain containing 1	51454	Yes	No	Yes	No	No	No	No	No			Arf6 cycling	NCI
Q15438	CYTH1	cytohesin 1	9267	Yes	No	No	No	No	No	No	No			Arf6 cycling	NCI
P09769	FGR	Gardner-Rasheed feline sarcoma viral (v-fgr) oncogene homolog	2268	Yes	No	No	No	No	No	No	No			Arf6 cycling	NCI
Q9NRD0	FBXO8	F-box protein 8	26269	Yes	No	No	No	No	No	No	No			Arf6 cycling	NCI
P14210	HGF	hepatocyte growth factor (hepapoietin A; scatter factor)	3082	Yes	No	Yes	No	No	No	No	Yes			Arf6 cycling	NCI
P08581	MET	met proto-oncogene (hepatocyte growth factor receptor)	4233	Yes	No	No	Yes	No	No	No	Yes			Arf6 cycling	NCI
P08631	HCK	hemopoietic cell kinase	3055	Yes	Yes	Yes	Yes	Yes	No	No	Yes	nef	nef	Arf6 cycling	NCI
P06239	LCK	lymphocyte-specific protein tyrosine kinase	3932	Yes	Yes	Yes	Yes	No	No	No	No	env_gp120 env_gp160 nef	env_gp120 nef env_gp160 env_gp41 gag_matrix	Arf6 cycling	NCI
P07947	YES1	v-yes-1 Yamaguchi sarcoma viral oncogene homolog 1	7525	Yes	No	No	No	No	No	No	No			Arf6 cycling	NCI
P07948	LYN	v-yes-1 Yamaguchi sarcoma viral related oncogene homolog	4067	Yes	Yes	Yes	Yes	No	No	No	No	nef	nef tat	Arf6 cycling	NCI
P06241	FYN	FYN oncogene related to SRC FGR YES	2534	Yes	Yes	Yes	Yes	No	No	No	No	nef	nef gag_matrix gag_nucleocapsid gag_capsid	Arf6 cycling	NCI
P12931	SRC	v-src sarcoma (Schmidt-Ruppin A-2) viral oncogene homolog (avian)	6714	Yes	Yes	Yes	Yes	Yes	No	No	No	nef	nef	Arf6 cycling	NCI
Q9NQT8	KIF13B	kinesin family member 13B	23303	Yes	No	No	No	No	No	No	No			Arf6 cycling	NCI
P27986	PIK3R1	phosphoinositide-3-kinase regulatory subunit 1 (alpha)	5295	Yes	Yes	Yes	Yes	No	No	No	Yes	nef tat	tat nef	Arf6 cycling	NCI
P42336	PIK3CA	phosphoinositide-3-kinase catalytic alpha polypeptide	5290	Yes	Yes	Yes	Yes	No	No	No	No	nef tat	tat nef	Arf6 cycling	NCI
P30556	AGTR1	angiotensin II receptor type 1	185	Yes	No	No	No	No	No	No	Yes			Arf6 cycling	NCI
O95837	GNA14	guanine nucleotide binding protein (G protein) alpha 14	9630	Yes	No	No	No	No	No	No	No			Arf6 cycling	NCI
Q6DN90	IQSEC1	IQ motif and Sec7 domain 1	9922	No information	No	No	No	No	No	No	No			Arf6 cycling	NCI
O75689	ADAP1	ArfGAP with dual PH domains 1	11033	Yes	No	No	Yes	No	No	No	No			Arf6 cycling	NCI
P50148	GNAQ	guanine nucleotide binding protein (G protein) q polypeptide	2776	Yes	No	No	No	No	No	No	No			Arf6 cycling	NCI
P30679	GNA15	guanine nucleotide binding protein (G protein) alpha 15 (Gq class)	2769	Yes	No	No	No	No	No	No	No			Arf6 cycling	NCI
P16473	TSHR	thyroid stimulating hormone receptor	7253	Yes	No	No	No	No	No	No	Yes			Arf6 cycling	NCI
P08514	ITGA2B	integrin alpha 2b (platelet glycoprotein IIb of IIb/IIIa complex antigen CD41)	3674	Yes	No	No	No	No	No	No	No			Arf6 cycling	NCI
P05106	ITGB3	integrin beta 3 (platelet glycoprotein IIIa antigen CD61)	3690	Yes	Yes	No	Yes	No	No	No	Yes	tat	tat	Arf6 cycling	NCI
P49023	PXN	paxillin	5829	Yes	No	Yes	Yes	No	No	No	No			Arf6 cycling	NCI
Q9Y2X7	GIT1	G protein-coupled receptor kinase interacting ArfGAP 1	28964	Yes	No	No	No	No	No	No	No			Arf6 cycling	NCI
Q8WZ64	ARAP2	ArfGAP with RhoGAP domain ankyrin repeat and PH domain 2	116984	Yes	No	No	No	No	No	No	No			Arf6 cycling	NCI
O43739	CYTH3	cytohesin 3	9265	Yes	No	No	No	No	No	No	No			Arf6 cycling	NCI
Q99418	CYTH2	cytohesin 2	9266	Yes	No	No	No	No	No	No	Yes			Arf6 cycling	NCI
P35125	USP6	ubiquitin specific peptidase 6 (Tre-2 oncogene)	9098	No	No	No	No	No	No	Yes	No			Arf6 cycling	NCI
P04629	NTRK1	neurotrophic tyrosine kinase receptor type 1	4914	Yes	No	No	No	No	No	No	Yes			ARMS-mediated activation	Reactome
Q8WU20	FRS2	fibroblast growth factor receptor substrate 2	10818	Yes	No	No	No	No	No	No	No			ARMS-mediated activation	Reactome
P62834	RAP1A	RAP1A member of RAS oncogene family	5906	Yes	No	No	Yes	No	No	No	No			ARMS-mediated activation	Reactome
P46108	CRK	v-crk sarcoma virus CT10 oncogene homolog (avian)	1398	Yes	No	No	Yes	No	No	No	No			ARMS-mediated activation	Reactome
P01138	NGF	nerve growth factor (beta polypeptide)	4803	Yes	No	Yes	No	No	No	No	Yes			ARMS-mediated activation	Reactome
Q9ULH0	KIDINS220	kinase D-interacting substrate 220kDa	57498	Yes	No	No	No	No	No	No	No			ARMS-mediated activation	Reactome
P15056	BRAF	v-raf murine sarcoma viral oncogene homolog B1	673	Yes	No	No	No	No	No	No	Yes			ARMS-mediated activation	Reactome
P31946	YWHAB	tyrosine 3-monooxygenase/tryptophan 5-monooxygenase activation protein beta polypeptide	7529	Yes	No	Yes	Yes	No	No	No	No			ARMS-mediated activation	Reactome
P05177	CYP1A2	cytochrome P450 family 1 subfamily A polypeptide 2	1544	Yes	No	No	No	No	No	No	No			Aromatic amines can be N-hydroxylated or N-dealkylated by CYP1A2	Reactome
P00505	GOT2	glutamic-oxaloacetic transaminase 2 mitochondrial (aspartate aminotransferase 2)	2806	Yes	No	No	No	No	No	No	Yes			Aspartate asparagine glutamate and glutamine metabolism	Reactome
Q9UI32	GLS2	glutaminase 2 (liver mitochondrial)	27165	Yes	No	No	No	No	No	No	No			Aspartate asparagine glutamate and glutamine metabolism	Reactome
P15104	GLUL	glutamate-ammonia ligase (glutamine synthetase)	2752	Yes	No	No	No	No	No	No	Yes			Aspartate asparagine glutamate and glutamine metabolism	Reactome
O94925	GLS	glutaminase	2744	Yes	No	No	No	No	No	No	Yes			Aspartate asparagine glutamate and glutamine metabolism	Reactome
P00367	GLUD1	glutamate dehydrogenase 1	2746	Yes	No	No	No	No	No	No	Yes			Aspartate asparagine glutamate and glutamine metabolism	Reactome
P17174	GOT1	glutamic-oxaloacetic transaminase 1 soluble (aspartate aminotransferase 1)	2805	Yes	No	No	No	No	No	No	No			Aspartate asparagine glutamate and glutamine metabolism	Reactome
P08243	ASNS	asparagine synthetase	440	No	No	No	No	No	No	No	No			Aspartate asparagine glutamate and glutamine metabolism	Reactome
O43913	ORC5L	origin recognition complex subunit 5-like (yeast)	5001	Yes	No	No	Yes	No	No	No	No			Assembly of the ORC complex at the origin of replication	Reactome
O43929	ORC4L	origin recognition complex subunit 4-like (yeast)	5000	Yes	No	No	No	No	No	No	No			Assembly of the ORC complex at the origin of replication	Reactome
Q13416	ORC2L	origin recognition complex subunit 2-like (yeast)	4999	Yes	No	No	Yes	No	No	No	No			Assembly of the ORC complex at the origin of replication	Reactome
Q9Y5N6	ORC6L	origin recognition complex subunit 6 like (yeast)	23594	No information	No	No	Yes	No	No	No	No			Assembly of the ORC complex at the origin of replication	Reactome
Q13415	ORC1L	origin recognition complex subunit 1-like (yeast)	4998	Yes	No	No	Yes	No	No	No	No			Assembly of the ORC complex at the origin of replication	Reactome
Q9UBD5	ORC3L	origin recognition complex subunit 3-like (yeast)	23595	Yes	No	No	No	No	No	No	No			Assembly of the ORC complex at the origin of replication	Reactome
P25205	MCM3	minichromosome maintenance complex component 3	4172	Yes	No	No	Yes	No	No	No	No		tat	Assembly of the pre-replicative complex	Reactome
O43913	ORC5L	origin recognition complex subunit 5-like (yeast)	5001	Yes	No	No	Yes	No	No	No	No			Assembly of the pre-replicative complex	Reactome
Q99741	CDC6	cell division cycle 6 homolog (S. cerevisiae)	990	No information	Yes	No	Yes	No	No	No	No	tat	tat	Assembly of the pre-replicative complex	Reactome
O43929	ORC4L	origin recognition complex subunit 4-like (yeast)	5000	Yes	No	No	No	No	No	No	No			Assembly of the pre-replicative complex	Reactome
Q9Y5N6	ORC6L	origin recognition complex subunit 6 like (yeast)	23594	No information	No	No	Yes	No	No	No	No			Assembly of the pre-replicative complex	Reactome
Q9UBD5	ORC3L	origin recognition complex subunit 3-like (yeast)	23595	Yes	No	No	No	No	No	No	No			Assembly of the pre-replicative complex	Reactome
Q9H211	CDT1	chromatin licensing and DNA replication factor 1	81620	Yes	No	No	Yes	No	No	No	No			Assembly of the pre-replicative complex	Reactome
Q13416	ORC2L	origin recognition complex subunit 2-like (yeast)	4999	Yes	No	No	Yes	No	No	No	No			Assembly of the pre-replicative complex	Reactome
Q13415	ORC1L	origin recognition complex subunit 1-like (yeast)	4998	Yes	No	No	Yes	No	No	No	No			Assembly of the pre-replicative complex	Reactome
Q14566	MCM6	minichromosome maintenance complex component 6	4175	Yes	No	No	Yes	No	No	No	Yes			Assembly of the pre-replicative complex	Reactome
P33993	MCM7	minichromosome maintenance complex component 7	4176	Yes	No	No	Yes	No	No	No	Yes			Assembly of the pre-replicative complex	Reactome
P33992	MCM5	minichromosome maintenance complex component 5	4174	Yes	No	No	Yes	No	No	No	No			Assembly of the pre-replicative complex	Reactome
P49736	MCM2	minichromosome maintenance complex component 2	4171	Yes	No	No	Yes	No	No	No	No			Assembly of the pre-replicative complex	Reactome
P33991	MCM4	minichromosome maintenance complex component 4	4173	Yes	No	No	Yes	No	No	No	No			Assembly of the pre-replicative complex	Reactome
P16104	H2AFX	H2A histone family member X	3014	Yes	Yes	Yes	Yes	No	No	No	No	tat	tat	Assembly of the RAD50-MRE11-NBS1 complex at DNA double-strand breaks	Reactome
O60934	NBN	nibrin	4683	Yes	No	No	Yes	No	No	No	No			Assembly of the RAD50-MRE11-NBS1 complex at DNA double-strand breaks	Reactome
P49959	MRE11A	MRE11 meiotic recombination 11 homolog A (S. cerevisiae)	4361	Yes	No	No	No	No	No	Yes	No			Assembly of the RAD50-MRE11-NBS1 complex at DNA double-strand breaks	Reactome
Q92878	RAD50	RAD50 homolog (S. cerevisiae)	10111	Yes	No	No	No	No	No	No	No			Assembly of the RAD50-MRE11-NBS1 complex at DNA double-strand breaks	Reactome
P35244	RPA3	replication protein A3 14kDa	6119	Yes	No	Yes	No	No	No	No	No			Assembly of the RAD51-ssDNA nucleoprotein complex	Reactome
P27694	RPA1	replication protein A1 70kDa	6117	Yes	Yes	Yes	Yes	No	No	No	No	tat vpr	tat vpr pol_integrase	Assembly of the RAD51-ssDNA nucleoprotein complex	Reactome
Q06609	RAD51	RAD51 homolog (RecA homolog E. coli) (S. cerevisiae)	5888	Yes	Yes	Yes	Yes	No	No	No	No	tat	tat	Assembly of the RAD51-ssDNA nucleoprotein complex	Reactome
P15927	RPA2	replication protein A2 32kDa	6118	Yes	No	Yes	Yes	No	No	No	No		tat	Assembly of the RAD51-ssDNA nucleoprotein complex	Reactome
P43351	RAD52	RAD52 homolog (S. cerevisiae)	5893	Yes	No	No	No	No	No	No	No			Assembly of the RAD51-ssDNA nucleoprotein complex	Reactome
P03468					No	No	No	No	No	No	No			Transport of HA trimer NA tetramer and M2 tetramer from the endoplasmic reticulum to the Golgi Apparatus	Reactome
P03466					No	No	No	No	No	No	No			Transport of HA trimer NA tetramer and M2 tetramer from the endoplasmic reticulum to the Golgi Apparatus	Reactome
P03452					No	No	No	No	No	No	No			Transport of HA trimer NA tetramer and M2 tetramer from the endoplasmic reticulum to the Golgi Apparatus	Reactome
P06821					No	No	No	No	No	No	No			Transport of HA trimer NA tetramer and M2 tetramer from the endoplasmic reticulum to the Golgi Apparatus	Reactome
P03485					No	No	No	No	No	No	No			Transport of HA trimer NA tetramer and M2 tetramer from the endoplasmic reticulum to the Golgi Apparatus	Reactome
P62988	RPS27A	ribosomal protein S27a	6233	Yes	Yes	No	Yes	Yes	Yes	No	Yes	gag_capsid gag_matrix gag_nucleocapsid gag_p1 gag_p6 rev tat	gag_nucleocapsid tat gag_matrix gag_p6 gag_capsid	Association of licensing factors with the pre-replicative complex	Reactome
O75496	GMNN	geminin DNA replication inhibitor	51053	No information	No	No	Yes	No	No	No	No			Association of licensing factors with the pre-replicative complex	Reactome
Q9H211	CDT1	chromatin licensing and DNA replication factor 1	81620	Yes	No	No	Yes	No	No	No	No			Association of licensing factors with the pre-replicative complex	Reactome
Q9UBD5	ORC3L	origin recognition complex subunit 3-like (yeast)	23595	Yes	No	No	No	No	No	No	No			Association of licensing factors with the pre-replicative complex	Reactome
O43913	ORC5L	origin recognition complex subunit 5-like (yeast)	5001	Yes	No	No	Yes	No	No	No	No			Association of licensing factors with the pre-replicative complex	Reactome
Q13416	ORC2L	origin recognition complex subunit 2-like (yeast)	4999	Yes	No	No	Yes	No	No	No	No			Association of licensing factors with the pre-replicative complex	Reactome
O43929	ORC4L	origin recognition complex subunit 4-like (yeast)	5000	Yes	No	No	No	No	No	No	No			Association of licensing factors with the pre-replicative complex	Reactome
Q13415	ORC1L	origin recognition complex subunit 1-like (yeast)	4998	Yes	No	No	Yes	No	No	No	No			Association of licensing factors with the pre-replicative complex	Reactome
P15104	GLUL	glutamate-ammonia ligase (glutamine synthetase)	2752	Yes	No	No	No	No	No	No	Yes			Astrocytic Glutamate-Glutamine Uptake And Metabolism	Reactome
Q9H2H9	SLC38A1	solute carrier family 38 member 1	81539	Yes	No	No	No	No	No	No	No			Astrocytic Glutamate-Glutamine Uptake And Metabolism	Reactome
Q9UM47	NOTCH3	Notch homolog 3 (Drosophila)	4854	Yes	No	No	No	No	No	No	No			A third proteolytic cleavage releases NICD	Reactome
Q9NZ42	PSENEN	presenilin enhancer 2 homolog (C. elegans)	55851	Yes	No	No	No	No	No	No	No			A third proteolytic cleavage releases NICD	Reactome
P46531	NOTCH1	Notch homolog 1 translocation-associated (Drosophila)	4851	Yes	No	No	Yes	No	No	No	No			A third proteolytic cleavage releases NICD	Reactome
Q99466	NOTCH4	Notch homolog 4 (Drosophila)	4855	Yes	No	No	Yes	No	No	No	No			A third proteolytic cleavage releases NICD	Reactome
Q04721	NOTCH2	Notch homolog 2 (Drosophila)	4853	Yes	Yes	No	Yes	No	No	No	No	tat	tat	A third proteolytic cleavage releases NICD	Reactome
Q14676	MDC1	mediator of DNA damage checkpoint 1	9656	Yes	No	No	Yes	No	No	No	No			ATM mediated phosphorylation of repair proteins	Reactome
Q13315	ATM	ataxia telangiectasia mutated	472	Yes	Yes	Yes	Yes	No	No	No	No	pol_integrase	pol_integrase	ATM mediated phosphorylation of repair proteins	Reactome
P38398	BRCA1	breast cancer 1 early onset	672	Yes	No	Yes	Yes	No	No	Yes	No		tat	ATM mediated phosphorylation of repair proteins	Reactome
P16104	H2AFX	H2A histone family member X	3014	Yes	Yes	Yes	Yes	No	No	No	No	tat	tat	ATM mediated phosphorylation of repair proteins	Reactome
O60934	NBN	nibrin	4683	Yes	No	No	Yes	No	No	No	No			ATM mediated phosphorylation of repair proteins	Reactome
Q13315	ATM	ataxia telangiectasia mutated	472	Yes	Yes	Yes	Yes	No	No	No	No	pol_integrase	pol_integrase	ATM mediated response to DNA double-strand break	Reactome
P00568	AK1	adenylate kinase 1	203	Yes	No	No	No	No	No	No	Yes			Formation of ATP by chemiosmotic coupling	Reactome
P30566	ADSL	adenylosuccinate lyase	158	Yes	No	No	No	No	No	No	Yes			Formation of ATP by chemiosmotic coupling	Reactome
Q9H490	PIGU	phosphatidylinositol glycan anchor biosynthesis class U	128869	Yes	No	No	No	No	No	No	No			Attachment of GPI anchor to uPAR	Reactome
Q92643	PIGK	phosphatidylinositol glycan anchor biosynthesis class K	10026	Yes	No	No	No	No	No	Yes	No			Attachment of GPI anchor to uPAR	Reactome
Q03405	PLAUR	plasminogen activator urokinase receptor	5329	Yes	Yes	No	Yes	No	No	No	Yes	gag_capsid		Attachment of GPI anchor to uPAR	Reactome
O43292	GPAA1	glycosylphosphatidylinositol anchor attachment protein 1 homolog (yeast)	8733	Yes	No	No	No	No	No	No	No			Attachment of GPI anchor to uPAR	Reactome
Q96S52	PIGS	phosphatidylinositol glycan anchor biosynthesis class S	94005	Yes	No	No	No	No	No	No	No			Attachment of GPI anchor to uPAR	Reactome
Q75T13	PGAP1	post-GPI attachment to proteins 1	80055	No information	No	No	No	No	No	No	No			Attachment of GPI anchor to uPAR	Reactome
Q969N2	PIGT	phosphatidylinositol glycan anchor biosynthesis class T	51604	Yes	No	No	No	No	No	No	No			Attachment of GPI anchor to uPAR	Reactome
O00221	NFKBIE	nuclear factor of kappa light polypeptide gene enhancer in B-cells inhibitor epsilon	4794	Yes	No	No	No	No	No	No	No			Canonical NF-kappaB pathway	NCI
Q8NHU6	TDRD7	tudor domain containing 7	23424	Yes	No	No	No	No	No	No	No			Canonical NF-kappaB pathway	NCI
Q9Y6A5	TACC3	transforming acidic coiled-coil containing protein 3	10460	Yes	No	No	No	No	No	No	No			Canonical NF-kappaB pathway	NCI
Q9UQB9	AURKC	aurora kinase C	6795	Yes	No	No	No	No	No	No	No			Canonical NF-kappaB pathway	NCI
O14965	AURKA	aurora kinase A	6790	Yes	No	No	Yes	No	No	No	Yes			Canonical NF-kappaB pathway	NCI
Q13153	PAK1	p21 protein (Cdc42/Rac)-activated kinase 1	5058	Yes	Yes	Yes	Yes	No	No	No	No	tat	tat	Canonical NF-kappaB pathway	NCI
Q96GD4	AURKB	aurora kinase B	9212	Yes	No	No	Yes	No	No	No	No			Canonical NF-kappaB pathway	NCI
P25963	NFKBIA	nuclear factor of kappa light polypeptide gene enhancer in B-cells inhibitor alpha	4792	Yes	Yes	Yes	Yes	Yes	Yes	No	No	nef tat	tat nef	Canonical NF-kappaB pathway	NCI
Q9GZM8	NDEL1	nudE nuclear distribution gene E homolog (A. nidulans)-like 1	81565	Yes	No	No	No	No	No	No	No			Canonical NF-kappaB pathway	NCI
O75293	GADD45B	growth arrest and DNA-damage-inducible beta	4616	Yes	No	No	No	No	No	No	No			Canonical NF-kappaB pathway	NCI
P49840	GSK3A	glycogen synthase kinase 3 alpha	2931	Yes	No	No	Yes	No	No	No	No			Canonical NF-kappaB pathway	NCI
P20936	RASA1	RAS p21 protein activator (GTPase activating protein) 1	5921	Yes	No	No	Yes	No	No	No	No			Canonical NF-kappaB pathway	NCI
P38398	BRCA1	breast cancer 1 early onset	672	Yes	No	Yes	Yes	No	No	Yes	No		tat	Canonical NF-kappaB pathway	NCI
O95257	GADD45G	growth arrest and DNA-damage-inducible gamma	10912	Yes	No	No	Yes	No	No	No	No			Canonical NF-kappaB pathway	NCI
Q13177	PAK2	p21 protein (Cdc42/Rac)-activated kinase 2	5062	Yes	Yes	No	Yes	Yes	No	No	No	gag_matrix nef	nef gag_matrix	Canonical NF-kappaB pathway	NCI
Q00653	NFKB2	nuclear factor of kappa light polypeptide gene enhancer in B-cells 2 (p49/p100)	4791	Yes	Yes	Yes	Yes	No	No	No	No	tat	tat	Canonical NF-kappaB pathway	NCI
O75914	PAK3	p21 protein (Cdc42/Rac)-activated kinase 3	5063	Yes	No	No	No	No	No	No	No			Canonical NF-kappaB pathway	NCI
Q9ULW0	TPX2	TPX2 microtubule-associated homolog (Xenopus laevis)	22974	No	No	No	No	No	No	No	No			Canonical NF-kappaB pathway	NCI
Q14155	ARHGEF7	Rho guanine nucleotide exchange factor (GEF) 7	8874	Yes	No	Yes	No	No	No	No	No			Canonical NF-kappaB pathway	NCI
Q9Y2X7	GIT1	G protein-coupled receptor kinase interacting ArfGAP 1	28964	Yes	No	No	No	No	No	No	No			Canonical NF-kappaB pathway	NCI
P31749	AKT1	v-akt murine thymoma viral oncogene homolog 1	207	Yes	No	Yes	Yes	No	No	Yes	Yes		tat	Canonical NF-kappaB pathway	NCI
P31751	AKT2	v-akt murine thymoma viral oncogene homolog 2	208	Yes	No	Yes	No	No	No	No	No			Canonical NF-kappaB pathway	NCI
P54368	OAZ1	ornithine decarboxylase antizyme 1	4946	Yes	No	No	No	No	No	No	No			Canonical NF-kappaB pathway	NCI
Q9BZB8	CPEB1	cytoplasmic polyadenylation element binding protein 1	64506	Yes	No	No	No	No	No	No	No			Canonical NF-kappaB pathway	NCI
Q15398	DLGAP5	discs large (Drosophila) homolog-associated protein 5	9787	Yes	No	No	No	No	No	No	No			Canonical NF-kappaB pathway	NCI
O75410	TACC1	transforming acidic coiled-coil containing protein 1	6867	Yes	No	No	No	No	No	No	No			Canonical NF-kappaB pathway	NCI
Q14738	PPP2R5D	protein phosphatase 2 regulatory subunit B' delta isoform	5528	Yes	No	Yes	No	No	No	No	No			Canonical NF-kappaB pathway	NCI
Q00987	MDM2	Mdm2 p53 binding protein homolog (mouse)	4193	Yes	Yes	No	Yes	No	No	No	Yes	tat	tat	Canonical NF-kappaB pathway	NCI
P17612	PRKACA	protein kinase cAMP-dependent catalytic alpha	5566	Yes	Yes	Yes	Yes	No	No	No	No	env_gp120 gag_capsid gag_matrix nef	gag_matrix nef env_gp160 env_gp120 gag_capsid env_gp41 gag_pr55 gag_nucleocapsid vif rev	Canonical NF-kappaB pathway	NCI
P19838	NFKB1	nuclear factor of kappa light polypeptide gene enhancer in B-cells 1	4790	Yes	Yes	Yes	Yes	Yes	Yes	Yes	Yes	env_gp120 pol_protease tat vpr	tat vpr pol_protease env_gp120	Canonical NF-kappaB pathway	NCI
Q14008	CKAP5	cytoskeleton associated protein 5	9793	Yes	No	No	No	No	No	No	No			Canonical NF-kappaB pathway	NCI
Q6DLZ0	AURKC	aurora kinase C	6795	Yes	No	No	No	No	No	No	No			Canonical NF-kappaB pathway	NCI
Q15653	NFKBIB	nuclear factor of kappa light polypeptide gene enhancer in B-cells inhibitor beta	4793	Yes	Yes	Yes	Yes	No	No	No	No	tat	tat	Canonical NF-kappaB pathway	NCI
O15392	BIRC5	baculoviral IAP repeat-containing 5	332	Yes	No	Yes	No	No	No	No	No			Canonical NF-kappaB pathway	NCI
P04637	TP53	tumor protein p53	7157	Yes	Yes	No	Yes	Yes	No	No	No	env_gp120 nef pol_RT tat vpr	nef env_gp120 vpr tat env_gp160 env_gp41 gag_matrix pol_RT vpu gag_nucleocapsid gag_pr55 rev gag_p6 vif	Canonical NF-kappaB pathway	NCI
Q9NWT8	AURKAIP1	aurora kinase A interacting protein 1	54998	Yes	No	No	No	No	No	No	No			Canonical NF-kappaB pathway	NCI
Q04206	RELA	v-rel reticuloendotheliosis viral oncogene homolog A (avian)	5970	Yes	Yes	Yes	Yes	No	No	Yes	No	tat	tat	Canonical NF-kappaB pathway	NCI
P24522	GADD45A	growth arrest and DNA-damage-inducible alpha	1647	No information	No	Yes	No	No	No	No	No			Canonical NF-kappaB pathway	NCI
Q96IF1	JUB	jub ajuba homolog (Xenopus laevis)	84962	No information	No	No	No	No	No	No	No			Canonical NF-kappaB pathway	NCI
P49841	GSK3B	glycogen synthase kinase 3 beta	2932	Yes	No	Yes	Yes	No	No	No	Yes			Canonical NF-kappaB pathway	NCI
Q04864	REL	v-rel reticuloendotheliosis viral oncogene homolog (avian)	5966	Yes	Yes	No	Yes	No	No	No	No	tat	tat	Canonical NF-kappaB pathway	NCI
P62826	RAN	RAN member RAS oncogene family	5901	Yes	Yes	Yes	Yes	No	No	No	Yes	rev	rev tat	Canonical NF-kappaB pathway	NCI
Q01201	RELB	v-rel reticuloendotheliosis viral oncogene homolog B	5971	Yes	Yes	No	Yes	No	No	No	No	tat	tat	Canonical NF-kappaB pathway	NCI
P30305	CDC25B	cell division cycle 25 homolog B (S. pombe)	994	Yes	No	No	Yes	No	No	No	Yes			Canonical NF-kappaB pathway	NCI
P49450	CENPA	centromere protein A	1058	Yes	No	No	No	No	No	No	No			Canonical NF-kappaB pathway	NCI
O95347	SMC2	structural maintenance of chromosomes 2	10592	Yes	No	No	No	No	No	No	No			Aurora C signaling	NCI
Q15003	NCAPH	non-SMC condensin I complex subunit H	23397	Yes	No	No	No	No	No	No	No			Aurora C signaling	NCI
Q9BPX3	NCAPG	non-SMC condensin I complex subunit G	64151	Yes	No	No	No	No	No	No	No			Aurora C signaling	NCI
Q15021	NCAPD2	non-SMC condensin I complex subunit D2	9918	Yes	No	No	No	No	No	No	No			Aurora C signaling	NCI
Q9NTJ3	SMC4	structural maintenance of chromosomes 4	10051	Yes	No	No	No	No	No	No	No			Aurora C signaling	NCI
Q13618	CUL3	cullin 3	8452	Yes	No	No	Yes	No	No	No	No			Aurora C signaling	NCI
Q9UQB9	AURKC	aurora kinase C	6795	Yes	No	No	No	No	No	No	No			Aurora C signaling	NCI
Q96GD4	AURKB	aurora kinase B	9212	Yes	No	No	Yes	No	No	No	No			Aurora C signaling	NCI
P25788	PSMA3	proteasome (prosome macropain) subunit alpha type 3	5684	Yes	Yes	No	Yes	No	No	Yes	No	pol_integrase tat vif	tat vif pol_integrase	Aurora C signaling	NCI
O60447	EVI5	ecotropic viral integration site 5	7813	Yes	No	No	No	No	No	No	No			Aurora C signaling	NCI
Q02241	KIF23	kinesin family member 23	9493	Yes	No	No	No	No	No	No	No			Aurora C signaling	NCI
Q9H0H5	RACGAP1	Rac GTPase activating protein 1	29127	Yes	No	No	No	No	No	No	No			Aurora C signaling	NCI
P20936	RASA1	RAS p21 protein activator (GTPase activating protein) 1	5921	Yes	No	No	Yes	No	No	No	No			Aurora C signaling	NCI
Q9NQS7	INCENP	inner centromere protein antigens 135/155kDa	3619	Yes	No	No	No	No	No	No	No			Aurora C signaling	NCI
O15392	BIRC5	baculoviral IAP repeat-containing 5	332	Yes	No	Yes	No	No	No	No	No			Aurora C signaling	NCI
Q9P2J3	KLHL9	kelch-like 9 (Drosophila)	55958	Yes	No	No	No	No	No	No	No			Aurora C signaling	NCI
Q9P2N7	KLHL13	kelch-like 13 (Drosophila)	90293	Yes	No	No	No	No	No	No	No			Aurora C signaling	NCI
Q53HL2	CDCA8	cell division cycle associated 8	55143	No information	No	No	No	No	No	No	No			Aurora C signaling	NCI
P08670	VIM	vimentin	7431	Yes	Yes	Yes	Yes	No	No	No	No	pol_protease	pol_protease tat	Aurora C signaling	NCI
O14777	NDC80	NDC80 homolog kinetochore complex component (S. cerevisiae)	10403	Yes	No	No	No	No	No	No	No			Aurora C signaling	NCI
P30086	PEBP1	phosphatidylethanolamine binding protein 1	5037	Yes	No	No	Yes	No	No	No	Yes			Aurora C signaling	NCI
Q8WYJ6	SEPT1	septin 1	1731	Yes	No	No	No	No	No	No	No			Aurora C signaling	NCI
P62745	RHOB	ras homolog gene family member B	388	Yes	No	Yes	No	No	No	No	No			Aurora C signaling	NCI
Q5FBB7	SGOL1	shugoshin-like 1 (S. pombe)	151648	No	No	No	No	No	No	No	No			Aurora C signaling	NCI
P19338	NCL	nucleolin	4691	Yes	No	Yes	Yes	Yes	No	No	No			Aurora C signaling	NCI
Q08J23	NSUN2	NOL1/NOP2/Sun domain family member 2	54888	Yes	No	No	No	No	No	No	No			Aurora C signaling	NCI
P06748	ALK	anaplastic lymphoma receptor tyrosine kinase	238	Yes	Yes	No	Yes	No	No	No	No	rev tat	tat rev	Aurora C signaling	NCI
P17661	DES	desmin	1674	Yes	Yes	No	Yes	No	No	No	No	pol_protease	pol_protease	Aurora C signaling	NCI
Q99661	KIF2C	kinesin family member 2C	11004	Yes	No	Yes	Yes	No	No	No	No			Aurora C signaling	NCI
O95235	KIF20A	kinesin family member 20A	10112	Yes	No	No	No	No	No	No	No			Aurora C signaling	NCI
O75410	TACC1	transforming acidic coiled-coil containing protein 1	6867	Yes	No	No	No	No	No	No	No			Aurora C signaling	NCI
O14965	AURKA	aurora kinase A	6790	Yes	No	No	Yes	No	No	No	Yes			Aurora C signaling	NCI
Q14738	PPP2R5D	protein phosphatase 2 regulatory subunit B' delta isoform	5528	Yes	No	Yes	No	No	No	No	No			Aurora C signaling	NCI
P61586	RHOA	ras homolog gene family member A	387	Yes	No	Yes	Yes	No	No	No	Yes			Aurora C signaling	NCI
Q6DLZ0	AURKC	aurora kinase C	6795	Yes	No	No	No	No	No	No	No			Aurora C signaling	NCI
P36873	PPP1CC	protein phosphatase 1 catalytic subunit gamma isoform	5501	Yes	Yes	No	Yes	No	No	No	Yes	tat	tat	Aurora C signaling	NCI
Q15746	MYLK	myosin light chain kinase	4638	Yes	No	No	No	No	No	No	No			Aurora C signaling	NCI
P08134	RHOC	ras homolog gene family member C	389	Yes	No	No	No	No	No	No	No			Aurora C signaling	NCI
P45973	CBX5	chromobox homolog 5 (HP1 alpha homolog Drosophila)	23468	Yes	No	Yes	Yes	No	No	No	No		tat	Aurora C signaling	NCI
O43683	BUB1	budding uninhibited by benzimidazoles 1 homolog (yeast)	699	Yes	No	No	Yes	No	No	No	No			Aurora C signaling	NCI
Q66I33					No	No	No	No	No	No	No			Aurora C signaling	NCI
P16949	STMN1	stathmin 1	3925	Yes	No	No	No	No	No	No	No			Aurora C signaling	NCI
P49450	CENPA	centromere protein A	1058	Yes	No	No	No	No	No	No	No			Aurora C signaling	NCI
Q9UQB9	AURKC	aurora kinase C	6795	Yes	No	No	No	No	No	No	No			Aurora C signaling	NCI
Q96GD4	AURKB	aurora kinase B	9212	Yes	No	No	Yes	No	No	No	No			Aurora C signaling	NCI
O14965	AURKA	aurora kinase A	6790	Yes	No	No	Yes	No	No	No	Yes			Aurora C signaling	NCI
Q9NQS7	INCENP	inner centromere protein antigens 135/155kDa	3619	Yes	No	No	No	No	No	No	No			Aurora C signaling	NCI
Q6DLZ0	AURKC	aurora kinase C	6795	Yes	No	No	No	No	No	No	No			Aurora C signaling	NCI
Q66I33					No	No	No	No	No	No	No			Aurora C signaling	NCI
Q9UQB9	AURKC	aurora kinase C	6795	Yes	No	No	No	No	No	No	No			Signaling by Aurora kinases	NCI
Q96GD4	AURKB	aurora kinase B	9212	Yes	No	No	Yes	No	No	No	No			Signaling by Aurora kinases	NCI
O14965	AURKA	aurora kinase A	6790	Yes	No	No	Yes	No	No	No	Yes			Signaling by Aurora kinases	NCI
Q6DLZ0	AURKC	aurora kinase C	6795	Yes	No	No	No	No	No	No	No			Signaling by Aurora kinases	NCI
Q13042	CDC16	cell division cycle 16 homolog (S. cerevisiae)	8881	Yes	No	No	No	No	No	No	No			Autodegradation of Cdh1 by Cdh1:APC/C	Reactome
P49721	PSMB2	proteasome (prosome macropain) subunit beta type 2	5690	Yes	Yes	No	Yes	No	No	No	Yes	pol_integrase tat vif	pol_integrase tat vif	Autodegradation of Cdh1 by Cdh1:APC/C	Reactome
P30260	CDC27	cell division cycle 27 homolog (S. cerevisiae)	996	Yes	No	No	Yes	No	No	No	No			Autodegradation of Cdh1 by Cdh1:APC/C	Reactome
P25786	PSMA1	proteasome (prosome macropain) subunit alpha type 1	5682	Yes	Yes	No	Yes	No	No	Yes	No	pol_integrase tat vif	tat vif pol_integrase	Autodegradation of Cdh1 by Cdh1:APC/C	Reactome
P28065	PSMB9	proteasome (prosome macropain) subunit beta type 9 (large multifunctional peptidase 2)	5698	Yes	Yes	No	Yes	No	No	No	No	pol_integrase tat vif	pol_integrase vif tat	Autodegradation of Cdh1 by Cdh1:APC/C	Reactome
O43242	PSMD3	proteasome (prosome macropain) 26S subunit non-ATPase 3	5709	Yes	Yes	No	Yes	No	No	No	No	pol_integrase tat vif	vif tat	Autodegradation of Cdh1 by Cdh1:APC/C	Reactome
O00233	PSMD9	proteasome (prosome macropain) 26S subunit non-ATPase 9	5715	Yes	Yes	No	Yes	No	No	No	No	pol_integrase tat vif	tat pol_integrase vif	Autodegradation of Cdh1 by Cdh1:APC/C	Reactome
Q9UJX3	ANAPC7	anaphase promoting complex subunit 7	51434	Yes	No	No	No	No	No	No	No			Autodegradation of Cdh1 by Cdh1:APC/C	Reactome
Q9H1A4	ANAPC1	anaphase promoting complex subunit 1	64682	Yes	No	No	No	No	No	No	No			Autodegradation of Cdh1 by Cdh1:APC/C	Reactome
P17980	PSMC3	proteasome (prosome macropain) 26S subunit ATPase 3	5702	Yes	Yes	No	Yes	No	No	Yes	No	pol_integrase tat vif	tat pol_integrase vif	Autodegradation of Cdh1 by Cdh1:APC/C	Reactome
Q9UM11	FZR1	fizzy/cell division cycle 20 related 1 (Drosophila)	51343	Yes	No	No	No	No	No	No	No			Autodegradation of Cdh1 by Cdh1:APC/C	Reactome
P28074	PSMB5	proteasome (prosome macropain) subunit beta type 5	5693	Yes	Yes	No	Yes	No	No	No	No	pol_integrase tat vif	pol_integrase vif tat	Autodegradation of Cdh1 by Cdh1:APC/C	Reactome
Q9UJX2	CDC23	cell division cycle 23 homolog (S. cerevisiae)	8697	Yes	No	No	No	No	No	No	No			Autodegradation of Cdh1 by Cdh1:APC/C	Reactome
P51668	UBE2D1	ubiquitin-conjugating enzyme E2D 1 (UBC4/5 homolog yeast)	7321	No information	Yes	No	Yes	No	No	No	No	tat	tat	Autodegradation of Cdh1 by Cdh1:APC/C	Reactome
Q9UJX4	ANAPC5	anaphase promoting complex subunit 5	51433	No information	No	No	No	No	No	No	No			Autodegradation of Cdh1 by Cdh1:APC/C	Reactome
Q8NHZ8	CDC26	cell division cycle 26 homolog (S. cerevisiae)	246184	No information	No	No	No	No	No	No	No			Autodegradation of Cdh1 by Cdh1:APC/C	Reactome
Q9NYG5	ANAPC11	anaphase promoting complex subunit 11	51529	No information	No	No	No	No	No	No	No			Autodegradation of Cdh1 by Cdh1:APC/C	Reactome
Q9UM13	ANAPC10	anaphase promoting complex subunit 10	10393	No information	No	No	No	No	No	No	No			Autodegradation of Cdh1 by Cdh1:APC/C	Reactome
O00762	UBE2C	ubiquitin-conjugating enzyme E2C	11065	No	No	No	No	No	No	Yes	No			Autodegradation of Cdh1 by Cdh1:APC/C	Reactome
Q9UJX5	ANAPC4	anaphase promoting complex subunit 4	29945	No information	No	No	No	No	No	No	No			Autodegradation of Cdh1 by Cdh1:APC/C	Reactome
P62988	RPS27A	ribosomal protein S27a	6233	Yes	Yes	No	Yes	Yes	Yes	No	Yes	gag_capsid gag_matrix gag_nucleocapsid gag_p1 gag_p6 rev tat	gag_nucleocapsid tat gag_matrix gag_p6 gag_capsid	Autodegradation of Cdh1 by Cdh1:APC/C	Reactome
Q9UJX6	ANAPC2	anaphase promoting complex subunit 2	29882	Yes	No	No	No	No	No	Yes	No			Autodegradation of Cdh1 by Cdh1:APC/C	Reactome
P51965	UBE2E1	ubiquitin-conjugating enzyme E2E 1 (UBC4/5 homolog yeast)	7324	No information	No	No	No	No	No	Yes	No			Autodegradation of Cdh1 by Cdh1:APC/C	Reactome
O00231	PSMD11	proteasome (prosome macropain) 26S subunit non-ATPase 11	5717	Yes	Yes	No	Yes	No	No	No	No	pol_integrase tat vif	tat vif pol_integrase	Autodegradation of Cdh1 by Cdh1:APC/C	Reactome
P48556	PSMD8	proteasome (prosome macropain) 26S subunit non-ATPase 8	5714	Yes	Yes	No	Yes	No	No	No	No	pol_integrase tat vif	tat vif pol_integrase	Autodegradation of Cdh1 by Cdh1:APC/C	Reactome
P28070	PSMB4	proteasome (prosome macropain) subunit beta type 4	5692	Yes	Yes	No	Yes	No	No	No	No	nef pol_integrase tat vif	pol_integrase tat vif nef	Autodegradation of Cdh1 by Cdh1:APC/C	Reactome
Q92530	PSMF1	proteasome (prosome macropain) inhibitor subunit 1 (PI31)	9491	Yes	Yes	No	Yes	No	No	No	No	pol_integrase tat vif	tat vif pol_integrase	Autodegradation of Cdh1 by Cdh1:APC/C	Reactome
P25787	PSMA2	proteasome (prosome macropain) subunit alpha type 2	5683	Yes	Yes	No	Yes	No	No	Yes	No	pol_integrase tat vif	pol_integrase tat vif	Autodegradation of Cdh1 by Cdh1:APC/C	Reactome
P55036	PSMD4	proteasome (prosome macropain) 26S subunit non-ATPase 4	5710	Yes	Yes	No	Yes	No	No	Yes	No	pol_integrase tat vif	tat pol_integrase vif	Autodegradation of Cdh1 by Cdh1:APC/C	Reactome
Q13200	PSMD2	proteasome (prosome macropain) 26S subunit non-ATPase 2	5708	Yes	Yes	No	Yes	No	No	No	Yes	pol_integrase tat vif	tat pol_integrase vif	Autodegradation of Cdh1 by Cdh1:APC/C	Reactome
O00487	PSMD14	proteasome (prosome macropain) 26S subunit non-ATPase 14	10213	Yes	No	No	No	No	No	No	No			Autodegradation of Cdh1 by Cdh1:APC/C	Reactome
O00232	PSMD12	proteasome (prosome macropain) 26S subunit non-ATPase 12	5718	Yes	Yes	No	Yes	No	No	Yes	No	pol_integrase tat vif	vif tat pol_integrase	Autodegradation of Cdh1 by Cdh1:APC/C	Reactome
P35998	PSMC2	proteasome (prosome macropain) 26S subunit ATPase 2	5701	Yes	Yes	No	Yes	No	No	No	No	pol_integrase tat vif	tat pol_integrase vif	Autodegradation of Cdh1 by Cdh1:APC/C	Reactome
Q99436	PSMB7	proteasome (prosome macropain) subunit beta type 7	5695	Yes	Yes	No	Yes	No	No	No	No	pol_integrase tat vif	tat pol_integrase vif	Autodegradation of Cdh1 by Cdh1:APC/C	Reactome
P51665	PSMD7	proteasome (prosome macropain) 26S subunit non-ATPase 7	5713	Yes	Yes	No	Yes	No	No	No	No	pol_integrase tat vif	tat pol_integrase vif	Autodegradation of Cdh1 by Cdh1:APC/C	Reactome
P28072	PSMB6	proteasome (prosome macropain) subunit beta type 6	5694	Yes	Yes	No	Yes	No	No	Yes	No	pol_integrase tat vif	pol_integrase vif tat	Autodegradation of Cdh1 by Cdh1:APC/C	Reactome
P40306	PSMB10	proteasome (prosome macropain) subunit beta type 10	5699	Yes	Yes	No	Yes	No	No	No	No	pol_integrase tat vif	vif tat pol_integrase	Autodegradation of Cdh1 by Cdh1:APC/C	Reactome
P49720	PSMB3	proteasome (prosome macropain) subunit beta type 3	5691	Yes	Yes	No	Yes	No	No	No	No	pol_integrase tat vif	pol_integrase tat vif	Autodegradation of Cdh1 by Cdh1:APC/C	Reactome
Q9UNM6	PSMD13	proteasome (prosome macropain) 26S subunit non-ATPase 13	5719	Yes	Yes	No	Yes	No	No	No	No	pol_integrase tat vif	tat pol_integrase vif	Autodegradation of Cdh1 by Cdh1:APC/C	Reactome
P20618	PSMB1	proteasome (prosome macropain) subunit beta type 1	5689	Yes	Yes	No	Yes	No	No	No	Yes	pol_integrase tat vif	pol_integrase tat vif	Autodegradation of Cdh1 by Cdh1:APC/C	Reactome
P28062	PSMB8	proteasome (prosome macropain) subunit beta type 8 (large multifunctional peptidase 7)	5696	Yes	Yes	No	Yes	No	No	No	No	pol_integrase pol_RT tat vif	pol_integrase tat vif pol_RT	Autodegradation of Cdh1 by Cdh1:APC/C	Reactome
O75832	PSMD10	proteasome (prosome macropain) 26S subunit non-ATPase 10	5716	Yes	Yes	No	Yes	No	No	No	No	pol_integrase tat vif	tat pol_integrase vif	Autodegradation of Cdh1 by Cdh1:APC/C	Reactome
P62195	PSMC5	proteasome (prosome macropain) 26S subunit ATPase 5	5705	Yes	Yes	No	Yes	No	No	Yes	No	pol_integrase tat vif	tat pol_integrase vif	Autodegradation of Cdh1 by Cdh1:APC/C	Reactome
Q9UL46	PSME2	proteasome (prosome macropain) activator subunit 2 (PA28 beta)	5721	Yes	Yes	No	Yes	No	No	Yes	No	pol_integrase tat vif	pol_integrase tat vif	Autodegradation of Cdh1 by Cdh1:APC/C	Reactome
P43686	PSMC4	proteasome (prosome macropain) 26S subunit ATPase 4	5704	Yes	Yes	No	Yes	No	No	Yes	No	pol_integrase tat vif	tat pol_integrase vif	Autodegradation of Cdh1 by Cdh1:APC/C	Reactome
P25789	PSMA4	proteasome (prosome macropain) subunit alpha type 4	5685	Yes	Yes	No	Yes	No	No	No	No	pol_integrase tat vif	pol_integrase tat vif	Autodegradation of Cdh1 by Cdh1:APC/C	Reactome
P25788	PSMA3	proteasome (prosome macropain) subunit alpha type 3	5684	Yes	Yes	No	Yes	No	No	Yes	No	pol_integrase tat vif	tat vif pol_integrase	Autodegradation of Cdh1 by Cdh1:APC/C	Reactome
Q16401	PSMD5	proteasome (prosome macropain) 26S subunit non-ATPase 5	5711	Yes	Yes	No	Yes	No	No	No	No	pol_integrase tat vif	vif tat pol_integrase	Autodegradation of Cdh1 by Cdh1:APC/C	Reactome
Q15008	PSMD6	proteasome (prosome macropain) 26S subunit non-ATPase 6	9861	Yes	Yes	No	Yes	No	No	Yes	No	pol_integrase tat vif	tat pol_integrase vif	Autodegradation of Cdh1 by Cdh1:APC/C	Reactome
P62333	PSMC6	proteasome (prosome macropain) 26S subunit ATPase 6	5706	Yes	Yes	No	Yes	No	No	No	No	pol_integrase tat vif	pol_integrase tat vif	Autodegradation of Cdh1 by Cdh1:APC/C	Reactome
P61289	PSME3	proteasome (prosome macropain) activator subunit 3 (PA28 gamma; Ki)	10197	Yes	Yes	No	Yes	No	No	No	No	pol_integrase tat vif	tat vif pol_integrase	Autodegradation of Cdh1 by Cdh1:APC/C	Reactome
P60900	PSMA6	proteasome (prosome macropain) subunit alpha type 6	5687	Yes	Yes	No	Yes	No	No	No	No	pol_integrase tat vif	pol_integrase tat vif	Autodegradation of Cdh1 by Cdh1:APC/C	Reactome
Q99460	PSMD1	proteasome (prosome macropain) 26S subunit non-ATPase 1	5707	Yes	Yes	No	Yes	No	No	No	Yes	pol_integrase tat vif	tat pol_integrase vif	Autodegradation of Cdh1 by Cdh1:APC/C	Reactome
O14818	PSMA7	proteasome (prosome macropain) subunit alpha type 7	5688	Yes	Yes	No	Yes	No	No	Yes	No	pol_integrase tat vif	pol_integrase vif tat	Autodegradation of Cdh1 by Cdh1:APC/C	Reactome
P62191	PSMC1	proteasome (prosome macropain) 26S subunit ATPase 1	5700	Yes	Yes	No	Yes	No	No	No	No	pol_integrase tat vif	pol_integrase tat vif	Autodegradation of Cdh1 by Cdh1:APC/C	Reactome
Q06323	PSME1	proteasome (prosome macropain) activator subunit 1 (PA28 alpha)	5720	Yes	Yes	No	Yes	No	No	No	No	pol_integrase tat vif	pol_integrase tat vif	Autodegradation of Cdh1 by Cdh1:APC/C	Reactome
P28066	PSMA5	proteasome (prosome macropain) subunit alpha type 5	5686	Yes	Yes	No	Yes	No	No	Yes	No	pol_integrase tat vif	tat pol_integrase vif	Autodegradation of Cdh1 by Cdh1:APC/C	Reactome
O75531	BANF1	barrier to autointegration factor 1	8815	Yes	Yes	No	Yes	Yes	No	No	No	gag_matrix gag_pr55 pol_integrase	pol_integrase gag_matrix gag_pr55	Autointegration results in viral DNA circles	Reactome
P08069	IGF1R	insulin-like growth factor 1 receptor	3480	Yes	No	Yes	Yes	No	No	No	Yes			Integrins in angiogenesis	NCI
P37173	TGFBR2	transforming growth factor beta receptor II (70/80kDa)	7048	Yes	No	No	No	No	No	No	Yes			Integrins in angiogenesis	NCI
P06756	ITGAV	integrin alpha V (vitronectin receptor alpha polypeptide antigen CD51)	3685	Yes	Yes	No	Yes	No	No	No	No	env_gp120 tat	tat env_gp120	Integrins in angiogenesis	NCI
P05106	ITGB3	integrin beta 3 (platelet glycoprotein IIIa antigen CD61)	3690	Yes	Yes	No	Yes	No	No	No	Yes	tat	tat	Integrins in angiogenesis	NCI
O43915	FIGF	c-fos induced growth factor (vascular endothelial growth factor D)	2277	Yes	No	No	No	No	No	No	No			Integrins in angiogenesis	NCI
P42356	PI4KA	phosphatidylinositol 4-kinase catalytic alpha	5297	Yes	No	No	No	No	No	Yes	No			Integrins in angiogenesis	NCI
Q9UBF8	PI4KB	phosphatidylinositol 4-kinase catalytic beta	5298	Yes	No	No	No	No	No	No	No			Integrins in angiogenesis	NCI
P10451	SPP1	secreted phosphoprotein 1	6696	Yes	No	No	No	No	No	No	No			Integrins in angiogenesis	NCI
P52735	VAV2	vav 2 guanine nucleotide exchange factor	7410	Yes	No	Yes	No	No	No	No	No			Integrins in angiogenesis	NCI
Q9UKW4	VAV3	vav 3 guanine nucleotide exchange factor	10451	Yes	No	Yes	No	No	No	No	No			Integrins in angiogenesis	NCI
P07900	HSP90AA1	heat shock protein 90kDa alpha (cytosolic) class A member 1	3320	Yes	No	Yes	Yes	No	No	No	Yes			Integrins in angiogenesis	NCI
Q13464	ROCK1	Rho-associated coiled-coil containing protein kinase 1	6093	Yes	No	No	No	No	No	No	Yes			Integrins in angiogenesis	NCI
P61586	RHOA	ras homolog gene family member A	387	Yes	No	Yes	Yes	No	No	No	Yes			Integrins in angiogenesis	NCI
P15692	VEGFA	vascular endothelial growth factor A	7422	Yes	No	Yes	No	No	No	No	Yes			Integrins in angiogenesis	NCI
P35968	KDR	kinase insert domain receptor (a type III receptor tyrosine kinase)	3791	Yes	Yes	No	Yes	No	No	No	Yes	tat	tat	Integrins in angiogenesis	NCI
Q9Y490	TLN1	talin 1	7094	Yes	Yes	No	Yes	No	No	No	No	pol_protease	pol_protease	Integrins in angiogenesis	NCI
Q9Y4H2	IRS2	insulin receptor substrate 2	8660	Yes	No	No	Yes	No	No	No	No			Integrins in angiogenesis	NCI
P13598	ICAM2	intercellular adhesion molecule 2	3384	Yes	No	No	No	No	No	No	No			Integrins in angiogenesis	NCI
Q01955	COL4A3	collagen type IV alpha 3 (Goodpasture antigen)	1285	Yes	No	Yes	No	No	No	No	No			Integrins in angiogenesis	NCI
P49767	VEGFC	vascular endothelial growth factor C	7424	Yes	No	No	No	No	No	No	No			Integrins in angiogenesis	NCI
P12830	CDH1	cadherin 1 type 1 E-cadherin (epithelial)	999	Yes	No	Yes	No	No	No	No	No			Integrins in angiogenesis	NCI
P02751	FN1	fibronectin 1	2335	Yes	Yes	Yes	Yes	No	No	No	Yes	env_gp120 env_gp160 env_gp41 pol_protease	env_gp160 env_gp41 env_gp120 pol_protease	Integrins in angiogenesis	NCI
P07333	CSF1R	colony stimulating factor 1 receptor	1436	Yes	No	Yes	No	No	No	No	Yes			Integrins in angiogenesis	NCI
Q9Y624	F11R	F11 receptor	50848	Yes	No	No	No	No	No	No	No			Integrins in angiogenesis	NCI
Q05397	PTK2	PTK2 protein tyrosine kinase 2	5747	Yes	Yes	No	Yes	No	No	No	Yes	tat	tat	Integrins in angiogenesis	NCI
P18827	SDC1	syndecan 1	6382	Yes	Yes	No	Yes	No	No	Yes	No	env_gp120 tat	env_gp120 tat	Integrins in angiogenesis	NCI
P51451	BLK	B lymphoid tyrosine kinase	640	Yes	No	No	No	No	No	Yes	No			Integrins in angiogenesis	NCI
P35568	IRS1	insulin receptor substrate 1	3667	Yes	No	No	No	No	No	No	No			Integrins in angiogenesis	NCI
O43854	EDIL3	EGF-like repeats and discoidin I-like domains 3	10085	No	No	No	No	No	No	No	No			Integrins in angiogenesis	NCI
P63000	RAC1	ras-related C3 botulinum toxin substrate 1 (rho family small GTP binding protein Rac1)	5879	Yes	Yes	Yes	Yes	No	No	No	Yes	nef	nef	Integrins in angiogenesis	NCI
P31431	SDC4	syndecan 4	6385	Yes	Yes	No	Yes	No	No	No	No	env_gp120 tat	tat	Integrins in angiogenesis	NCI
P57087	JAM2	junctional adhesion molecule 2	58494	Yes	No	No	No	No	No	No	No			Integrins in angiogenesis	NCI
Q9BX67	JAM3	junctional adhesion molecule 3	83700	Yes	No	No	No	No	No	No	No			Integrins in angiogenesis	NCI
P62745	RHOB	ras homolog gene family member B	388	Yes	No	Yes	No	No	No	No	No			Integrins in angiogenesis	NCI
P01343	IGF1	insulin-like growth factor 1 (somatomedin C)	3479	Yes	No	Yes	No	No	No	No	No			Integrins in angiogenesis	NCI
P28482	MAPK1	mitogen-activated protein kinase 1	5594	Yes	Yes	Yes	Yes	Yes	No	No	Yes	gag_matrix gag_p6 nef pol_RT rev tat vif	tat rev gag_matrix nef env_gp120 vif gag_nucleocapsid gag_p6 env_gp160 env_gp41 gag_pr55 vpr	Integrins in angiogenesis	NCI
P27361	MAPK3	mitogen-activated protein kinase 3	5595	Yes	Yes	Yes	Yes	Yes	No	No	Yes	gag_matrix gag_p6 pol_RT rev tat vif	tat rev gag_matrix vif gag_p6 pol_protease	Integrins in angiogenesis	NCI
P13987	CD59	CD59 molecule complement regulatory protein	966	Yes	Yes	Yes	Yes	No	No	No	Yes	env_gp120	env_gp120	Integrins in angiogenesis	NCI
P08172	CHRM2	cholinergic receptor muscarinic 2	1129	Yes	No	No	No	No	No	No	Yes			Integrins in angiogenesis	NCI
P01589	IL2RA	interleukin 2 receptor alpha	3559	Yes	No	Yes	No	No	No	No	Yes			Integrins in angiogenesis	NCI
P14923	JUP	junction plakoglobin	3728	Yes	No	No	Yes	No	No	No	No			Integrins in angiogenesis	NCI
Q14289	PTK2B	PTK2B protein tyrosine kinase 2 beta	2185	Yes	No	Yes	Yes	No	No	No	Yes		tat	Integrins in angiogenesis	NCI
P31751	AKT2	v-akt murine thymoma viral oncogene homolog 2	208	Yes	No	Yes	No	No	No	No	No			Integrins in angiogenesis	NCI
P31749	AKT1	v-akt murine thymoma viral oncogene homolog 1	207	Yes	No	Yes	Yes	No	No	Yes	Yes		tat	Integrins in angiogenesis	NCI
P09769	FGR	Gardner-Rasheed feline sarcoma viral (v-fgr) oncogene homolog	2268	Yes	No	No	No	No	No	No	No			Integrins in angiogenesis	NCI
P08631	HCK	hemopoietic cell kinase	3055	Yes	Yes	Yes	Yes	Yes	No	No	Yes	nef	nef	Integrins in angiogenesis	NCI
P34741	SDC2	syndecan 2	6383	Yes	Yes	No	Yes	No	No	No	No	env_gp120 tat	tat env_gp120	Integrins in angiogenesis	NCI
P07947	YES1	v-yes-1 Yamaguchi sarcoma viral oncogene homolog 1	7525	Yes	No	No	No	No	No	No	No			Integrins in angiogenesis	NCI
P06241	FYN	FYN oncogene related to SRC FGR YES	2534	Yes	Yes	Yes	Yes	No	No	No	No	nef	nef gag_matrix gag_nucleocapsid gag_capsid	Integrins in angiogenesis	NCI
P06239	LCK	lymphocyte-specific protein tyrosine kinase	3932	Yes	Yes	Yes	Yes	No	No	No	No	env_gp120 env_gp160 nef	env_gp120 nef env_gp160 env_gp41 gag_matrix	Integrins in angiogenesis	NCI
P07948	LYN	v-yes-1 Yamaguchi sarcoma viral related oncogene homolog	4067	Yes	Yes	Yes	Yes	No	No	No	No	nef	nef tat	Integrins in angiogenesis	NCI
P12931	SRC	v-src sarcoma (Schmidt-Ruppin A-2) viral oncogene homolog (avian)	6714	Yes	Yes	Yes	Yes	Yes	No	No	No	nef	nef	Integrins in angiogenesis	NCI
P22681	CBL	Cas-Br-M (murine) ecotropic retroviral transforming sequence	867	Yes	No	Yes	Yes	No	No	No	No			Integrins in angiogenesis	NCI
P56945	BCAR1	breast cancer anti-estrogen resistance 1	9564	Yes	No	Yes	Yes	No	No	No	Yes			Integrins in angiogenesis	NCI
Q06124	PTPN11	protein tyrosine phosphatase non-receptor type 11	5781	Yes	No	Yes	Yes	No	No	No	Yes			Integrins in angiogenesis	NCI
P27986	PIK3R1	phosphoinositide-3-kinase regulatory subunit 1 (alpha)	5295	Yes	Yes	Yes	Yes	No	No	No	Yes	nef tat	tat nef	Integrins in angiogenesis	NCI
P42336	PIK3CA	phosphoinositide-3-kinase catalytic alpha polypeptide	5290	Yes	Yes	Yes	Yes	No	No	No	No	nef tat	tat nef	Integrins in angiogenesis	NCI
O75056	SDC3	syndecan 3	9672	Yes	Yes	No	Yes	No	No	No	No	env_gp120 tat	tat	Integrins in angiogenesis	NCI
Q14790	CASP8	caspase 8 apoptosis-related cysteine peptidase	841	Yes	No	Yes	Yes	No	No	No	No			Integrins in angiogenesis	NCI
Q9Y5C1	ANGPTL3	angiopoietin-like 3	27329	Yes	No	No	No	No	No	No	No			Integrins in angiogenesis	NCI
O00443	PIK3C2A	phosphoinositide-3-kinase class 2 alpha polypeptide	5286	Yes	Yes	Yes	Yes	Yes	No	No	No	pol_RT tat	pol_RT tat	Integrins in angiogenesis	NCI
P08246	ELANE	elastase neutrophil expressed	1991	Yes	Yes	No	Yes	No	No	No	Yes	env_gp41	env_gp41	Integrins in angiogenesis	NCI
P49765	VEGFB	vascular endothelial growth factor B	7423	Yes	No	No	No	No	No	No	No			Integrins in angiogenesis	NCI
P49763	PGF	placental growth factor	5228	Yes	No	No	No	No	No	No	Yes			Integrins in angiogenesis	NCI
P18206	VCL	vinculin	7414	Yes	No	Yes	No	No	No	No	No			Integrins in angiogenesis	NCI
P05164	MPO	myeloperoxidase	4353	Yes	No	No	No	No	No	Yes	Yes			Integrins in angiogenesis	NCI
P46527	CDKN1B	cyclin-dependent kinase inhibitor 1B (p27 Kip1)	1027	Yes	Yes	Yes	Yes	No	No	No	No	tat	tat	Integrins in angiogenesis	NCI
P05362	ICAM1	intercellular adhesion molecule 1	3383	Yes	Yes	Yes	Yes	No	No	No	Yes	env_gp120 env_gp160 nef tat	env_gp120 nef tat env_gp160	Integrins in angiogenesis	NCI
P00738	HP	haptoglobin	3240	Yes	No	No	No	No	No	No	No			Integrins in angiogenesis	NCI
Q08431	MFGE8	milk fat globule-EGF factor 8 protein	4240	Yes	No	No	No	No	No	No	No			Integrins in angiogenesis	NCI
Q96PE1	GPR124	G protein-coupled receptor 124	25960	Yes	No	No	No	No	No	No	No			Integrins in angiogenesis	NCI
P04004	VTN	vitronectin	7448	Yes	Yes	Yes	Yes	No	No	No	Yes	env_gp120	env_gp120	Integrins in angiogenesis	NCI
P08134	RHOC	ras homolog gene family member C	389	Yes	No	No	No	No	No	No	No			Integrins in angiogenesis	NCI
Q13418	ILK	integrin-linked kinase	3611	Yes	No	No	No	No	No	No	No			Integrins in angiogenesis	NCI
P35916	FLT4	fms-related tyrosine kinase 4	2324	Yes	No	No	No	No	No	No	Yes			Integrins in angiogenesis	NCI
P49023	PXN	paxillin	5829	Yes	No	Yes	Yes	No	No	No	No			Integrins in angiogenesis	NCI
P23443	RPS6KB1	ribosomal protein S6 kinase 70kDa polypeptide 1	6198	Yes	No	Yes	No	No	No	No	No			Integrins in angiogenesis	NCI
P17948	FLT1	fms-related tyrosine kinase 1 (vascular endothelial growth factor/vascular permeability factor receptor)	2321	Yes	Yes	No	Yes	No	No	No	No	tat	tat	Integrins in angiogenesis	NCI
P09038	FGF2	fibroblast growth factor 2 (basic)	2247	Yes	Yes	No	Yes	No	No	No	Yes	env_gp120 tat	tat env_gp120	Integrins in angiogenesis	NCI
Q08722	CD47	CD47 molecule	961	Yes	No	No	Yes	No	No	No	No			Integrins in angiogenesis	NCI
P01042	KNG1	kininogen 1	3827	Yes	No	No	Yes	No	No	No	Yes			Integrins in angiogenesis	NCI
P09603	CSF1	colony stimulating factor 1 (macrophage)	1435	Yes	No	No	No	No	No	No	No			Integrins in angiogenesis	NCI
P05412	JUN	jun oncogene	3725	Yes	Yes	Yes	Yes	No	No	No	Yes	env_gp120 tat	tat env_gp120	Osteopontin-mediated events	NCI
P53779	MAPK10	mitogen-activated protein kinase 10	5602	Yes	No	Yes	No	No	No	No	Yes			Osteopontin-mediated events	NCI
P45984	MAPK9	mitogen-activated protein kinase 9	5601	Yes	No	Yes	Yes	No	No	No	No		tat	Osteopontin-mediated events	NCI
P45983	MAPK8	mitogen-activated protein kinase 8	5599	Yes	No	Yes	Yes	No	No	No	No		tat	Osteopontin-mediated events	NCI
O00221	NFKBIE	nuclear factor of kappa light polypeptide gene enhancer in B-cells inhibitor epsilon	4794	Yes	No	No	No	No	No	No	No			Osteopontin-mediated events	NCI
P06756	ITGAV	integrin alpha V (vitronectin receptor alpha polypeptide antigen CD51)	3685	Yes	Yes	No	Yes	No	No	No	No	env_gp120 tat	tat env_gp120	Osteopontin-mediated events	NCI
P05106	ITGB3	integrin beta 3 (platelet glycoprotein IIIa antigen CD61)	3690	Yes	Yes	No	Yes	No	No	No	Yes	tat	tat	Osteopontin-mediated events	NCI
O15111	CHUK	conserved helix-loop-helix ubiquitous kinase	1147	Yes	No	Yes	Yes	No	No	No	No			Osteopontin-mediated events	NCI
P06396	GSN	gelsolin (amyloidosis Finnish type)	2934	Yes	No	Yes	No	No	No	No	No			Osteopontin-mediated events	NCI
P27986	PIK3R1	phosphoinositide-3-kinase regulatory subunit 1 (alpha)	5295	Yes	Yes	Yes	Yes	No	No	No	Yes	nef tat	tat nef	Osteopontin-mediated events	NCI
P42336	PIK3CA	phosphoinositide-3-kinase catalytic alpha polypeptide	5290	Yes	Yes	Yes	Yes	No	No	No	No	nef tat	tat nef	Osteopontin-mediated events	NCI
P61586	RHOA	ras homolog gene family member A	387	Yes	No	Yes	Yes	No	No	No	Yes			Osteopontin-mediated events	NCI
P10451	SPP1	secreted phosphoprotein 1	6696	Yes	No	No	No	No	No	No	No			Osteopontin-mediated events	NCI
P52735	VAV2	vav 2 guanine nucleotide exchange factor	7410	Yes	No	Yes	No	No	No	No	No			Osteopontin-mediated events	NCI
Q9UKW4	VAV3	vav 3 guanine nucleotide exchange factor	10451	Yes	No	Yes	No	No	No	No	No			Osteopontin-mediated events	NCI
Q13233	MAP3K1	mitogen-activated protein kinase kinase kinase 1	4214	No information	No	No	No	No	No	No	No			Osteopontin-mediated events	NCI
P43403	ZAP70	zeta-chain (TCR) associated protein kinase 70kDa	7535	Yes	Yes	Yes	Yes	No	No	No	Yes	env_gp120	env_gp120	Osteopontin-mediated events	NCI
P43405	SYK	spleen tyrosine kinase	6850	Yes	No	No	Yes	No	No	No	Yes			Osteopontin-mediated events	NCI
P25963	NFKBIA	nuclear factor of kappa light polypeptide gene enhancer in B-cells inhibitor alpha	4792	Yes	Yes	Yes	Yes	Yes	Yes	No	No	nef tat	tat nef	Osteopontin-mediated events	NCI
P08253	MMP2	matrix metallopeptidase 2 (gelatinase A 72kDa gelatinase 72kDa type IV collagenase)	4313	Yes	No	Yes	No	No	No	No	Yes			Osteopontin-mediated events	NCI
P12830	CDH1	cadherin 1 type 1 E-cadherin (epithelial)	999	Yes	No	Yes	No	No	No	No	No			Osteopontin-mediated events	NCI
Q00653	NFKB2	nuclear factor of kappa light polypeptide gene enhancer in B-cells 2 (p49/p100)	4791	Yes	Yes	Yes	Yes	No	No	No	No	tat	tat	Osteopontin-mediated events	NCI
P14780	MMP9	matrix metallopeptidase 9 (gelatinase B 92kDa gelatinase 92kDa type IV collagenase)	4318	Yes	No	Yes	No	No	No	Yes	No			Osteopontin-mediated events	NCI
P16070	CD44	CD44 molecule (Indian blood group)	960	Yes	No	Yes	Yes	No	No	No	Yes			Osteopontin-mediated events	NCI
O75116	ROCK2	Rho-associated coiled-coil containing protein kinase 2	9475	Yes	No	No	No	No	No	No	No			Osteopontin-mediated events	NCI
P63000	RAC1	ras-related C3 botulinum toxin substrate 1 (rho family small GTP binding protein Rac1)	5879	Yes	Yes	Yes	Yes	No	No	No	Yes	nef	nef	Osteopontin-mediated events	NCI
P28482	MAPK1	mitogen-activated protein kinase 1	5594	Yes	Yes	Yes	Yes	Yes	No	No	Yes	gag_matrix gag_p6 nef pol_RT rev tat vif	tat rev gag_matrix nef env_gp120 vif gag_nucleocapsid gag_p6 env_gp160 env_gp41 gag_pr55 vpr	Osteopontin-mediated events	NCI
P27361	MAPK3	mitogen-activated protein kinase 3	5595	Yes	Yes	Yes	Yes	Yes	No	No	Yes	gag_matrix gag_p6 pol_RT rev tat vif	tat rev gag_matrix vif gag_p6 pol_protease	Osteopontin-mediated events	NCI
P13987	CD59	CD59 molecule complement regulatory protein	966	Yes	Yes	Yes	Yes	No	No	No	Yes	env_gp120	env_gp120	Osteopontin-mediated events	NCI
P08172	CHRM2	cholinergic receptor muscarinic 2	1129	Yes	No	No	No	No	No	No	Yes			Osteopontin-mediated events	NCI
P18827	SDC1	syndecan 1	6382	Yes	Yes	No	Yes	No	No	Yes	No	env_gp120 tat	env_gp120 tat	Osteopontin-mediated events	NCI
P01589	IL2RA	interleukin 2 receptor alpha	3559	Yes	No	Yes	No	No	No	No	Yes			Osteopontin-mediated events	NCI
P14923	JUP	junction plakoglobin	3728	Yes	No	No	Yes	No	No	No	No			Osteopontin-mediated events	NCI
Q14289	PTK2B	PTK2B protein tyrosine kinase 2 beta	2185	Yes	No	Yes	Yes	No	No	No	Yes		tat	Osteopontin-mediated events	NCI
P56945	BCAR1	breast cancer anti-estrogen resistance 1	9564	Yes	No	Yes	Yes	No	No	No	Yes			Osteopontin-mediated events	NCI
Q99755	PIP5K1A	phosphatidylinositol-4-phosphate 5-kinase type I alpha	8394	Yes	No	No	No	No	No	No	No			Osteopontin-mediated events	NCI
P00749	PLAU	plasminogen activator urokinase	5328	Yes	Yes	Yes	Yes	No	No	No	Yes	env_gp120	env_gp120	Osteopontin-mediated events	NCI
P01100	FOS	v-fos FBJ murine osteosarcoma viral oncogene homolog	2353	Yes	Yes	Yes	Yes	No	No	No	No	env_gp120 tat	tat env_gp120 env_gp160	Osteopontin-mediated events	NCI
P19838	NFKB1	nuclear factor of kappa light polypeptide gene enhancer in B-cells 1	4790	Yes	Yes	Yes	Yes	Yes	Yes	Yes	Yes	env_gp120 pol_protease tat vpr	tat vpr pol_protease env_gp120	Osteopontin-mediated events	NCI
Q15653	NFKBIB	nuclear factor of kappa light polypeptide gene enhancer in B-cells inhibitor beta	4793	Yes	Yes	Yes	Yes	No	No	No	No	tat	tat	Osteopontin-mediated events	NCI
Q04206	RELA	v-rel reticuloendotheliosis viral oncogene homolog A (avian)	5970	Yes	Yes	Yes	Yes	No	No	Yes	No	tat	tat	Osteopontin-mediated events	NCI
Q04864	REL	v-rel reticuloendotheliosis viral oncogene homolog (avian)	5966	Yes	Yes	No	Yes	No	No	No	No	tat	tat	Osteopontin-mediated events	NCI
Q13418	ILK	integrin-linked kinase	3611	Yes	No	No	No	No	No	No	No			Osteopontin-mediated events	NCI
Q01201	RELB	v-rel reticuloendotheliosis viral oncogene homolog B	5971	Yes	Yes	No	Yes	No	No	No	No	tat	tat	Osteopontin-mediated events	NCI
Q99558	MAP3K14	mitogen-activated protein kinase kinase kinase 14	9020	Yes	No	Yes	No	No	No	Yes	No			Osteopontin-mediated events	NCI
Q92888	ARHGEF1	Rho guanine nucleotide exchange factor (GEF) 1	9138	Yes	Yes	No	Yes	No	No	No	No	env_gp41		Axonal growth inhibition (RHOA activation)	Reactome
P08138	NGFR	nerve growth factor receptor (TNFR superfamily member 16)	4804	Yes	No	No	Yes	No	No	No	No			Axonal growth inhibition (RHOA activation)	Reactome
P61586	RHOA	ras homolog gene family member A	387	Yes	No	Yes	Yes	No	No	No	Yes			Axonal growth inhibition (RHOA activation)	Reactome
P52565	ARHGDIA	Rho GDP dissociation inhibitor (GDI) alpha	396	Yes	No	Yes	No	No	No	No	No			Axonal growth inhibition (RHOA activation)	Reactome
Q92888	ARHGEF1	Rho guanine nucleotide exchange factor (GEF) 1	9138	Yes	Yes	No	Yes	No	No	No	No	env_gp41		Axonal growth stimulation	Reactome
P01138	NGF	nerve growth factor (beta polypeptide)	4803	Yes	No	Yes	No	No	No	No	Yes			Axonal growth stimulation	Reactome
P61586	RHOA	ras homolog gene family member A	387	Yes	No	Yes	Yes	No	No	No	Yes			Axonal growth stimulation	Reactome
P08138	NGFR	nerve growth factor receptor (TNFR superfamily member 16)	4804	Yes	No	No	Yes	No	No	No	No			Axonal growth stimulation	Reactome
P52565	ARHGDIA	Rho GDP dissociation inhibitor (GDI) alpha	396	Yes	No	Yes	No	No	No	No	No			Axonal growth stimulation	Reactome
Q99728	BARD1	BRCA1 associated RING domain 1	580	No	No	No	Yes	No	No	No	No			BARD1 signaling events	NCI
P38398	BRCA1	breast cancer 1 early onset	672	Yes	No	Yes	Yes	No	No	Yes	No		tat	BARD1 signaling events	NCI
P68036	UBE2L3	ubiquitin-conjugating enzyme E2L 3	7332	Yes	No	Yes	Yes	No	No	Yes	No			BARD1 signaling events	NCI
P24941	CDK2	cyclin-dependent kinase 2	1017	Yes	Yes	No	Yes	No	No	No	Yes	tat	tat	BARD1 signaling events	NCI
P06493	CDC2	cell division cycle 2 G1 to S and G2 to M	983	Yes	Yes	Yes	Yes	No	No	No	Yes	rev tat	tat rev	BARD1 signaling events	NCI
Q13535	ATR	ataxia telangiectasia and Rad3 related	545	Yes	Yes	No	Yes	Yes	No	No	No	pol_integrase vpr	pol_integrase vpr	BARD1 signaling events	NCI
Q06609	RAD51	RAD51 homolog (RecA homolog E. coli) (S. cerevisiae)	5888	Yes	Yes	Yes	Yes	No	No	No	No	tat	tat	BARD1 signaling events	NCI
P13010	XRCC5	X-ray repair complementing defective repair in Chinese hamster cells 5 (double-strand-break rejoining)	7520	Yes	Yes	No	Yes	No	No	No	No	pol_integrase tat	tat pol_integrase	BARD1 signaling events	NCI
P78527	PRKDC	protein kinase DNA-activated catalytic polypeptide	5591	Yes	Yes	No	Yes	No	No	No	No	pol_integrase tat	tat pol_integrase	BARD1 signaling events	NCI
P12956	XRCC6	X-ray repair complementing defective repair in Chinese hamster cells 6	2547	Yes	Yes	No	Yes	No	No	No	No	pol_integrase tat vif	tat pol_integrase vif rev pol_RT	BARD1 signaling events	NCI
Q01844	EWSR1	Ewing sarcoma breakpoint region 1	2130	Yes	No	No	Yes	No	No	No	No			BARD1 signaling events	NCI
Q99708	RBBP8	retinoblastoma binding protein 8	5932	Yes	No	No	Yes	No	No	No	No			BARD1 signaling events	NCI
P49959	MRE11A	MRE11 meiotic recombination 11 homolog A (S. cerevisiae)	4361	Yes	No	No	No	No	No	Yes	No			BARD1 signaling events	NCI
O60934	NBN	nibrin	4683	Yes	No	No	Yes	No	No	No	No			BARD1 signaling events	NCI
Q92878	RAD50	RAD50 homolog (S. cerevisiae)	10111	Yes	No	No	No	No	No	No	No			BARD1 signaling events	NCI
O15360	FANCA	Fanconi anemia complementation group A	2175	Yes	No	No	Yes	No	No	No	No			BARD1 signaling events	NCI
Q9HB96	FANCE	Fanconi anemia complementation group E	2178	No information	No	No	No	No	No	No	No			BARD1 signaling events	NCI
P24864	CCNE1	cyclin E1	898	Yes	Yes	Yes	Yes	No	No	No	No	tat	tat	BARD1 signaling events	NCI
P20248	CCNA2	cyclin A2	890	Yes	Yes	No	Yes	No	No	No	No	tat	tat	BARD1 signaling events	NCI
Q9BZD1	EWSR1	Ewing sarcoma breakpoint region 1	2130	Yes	No	No	Yes	No	No	No	No			BARD1 signaling events	NCI
Q05048	CSTF1	cleavage stimulation factor 3' pre-RNA subunit 1 50kDa	1477	Yes	No	No	No	No	No	No	No			BARD1 signaling events	NCI
P04637	TP53	tumor protein p53	7157	Yes	Yes	No	Yes	Yes	No	No	No	env_gp120 nef pol_RT tat vpr	nef env_gp120 vpr tat env_gp160 env_gp41 gag_matrix pol_RT vpu gag_nucleocapsid gag_pr55 rev gag_p6 vif	BARD1 signaling events	NCI
Q92547	TOPBP1	topoisomerase (DNA) II binding protein 1	11073	Yes	No	No	Yes	No	No	No	No			BARD1 signaling events	NCI
P61077	UBE2D3	ubiquitin-conjugating enzyme E2D 3 (UBC4/5 homolog yeast)	7323	Yes	No	No	No	No	No	No	No			BARD1 signaling events	NCI
P12004	PCNA	proliferating cell nuclear antigen	5111	Yes	Yes	No	Yes	No	No	No	No	tat	tat	BARD1 signaling events	NCI
Q9NPI8	FANCF	Fanconi anemia complementation group F	2188	Yes	No	No	No	No	No	No	No			BARD1 signaling events	NCI
P11802	CDK4	cyclin-dependent kinase 4	1019	Yes	Yes	No	Yes	No	No	No	Yes	tat	tat	BARD1 signaling events	NCI
O15287	FANCG	Fanconi anemia complementation group G	2189	Yes	No	No	Yes	No	No	No	No			BARD1 signaling events	NCI
Q00597	FANCC	Fanconi anemia complementation group C	2176	Yes	No	No	No	No	No	No	No			BARD1 signaling events	NCI
Q9NW38	FANCL	Fanconi anemia complementation group L	55120	Yes	No	No	No	No	No	No	No			BARD1 signaling events	NCI
Q13315	ATM	ataxia telangiectasia mutated	472	Yes	Yes	Yes	Yes	No	No	No	No	pol_integrase	pol_integrase	BARD1 signaling events	NCI
P06748	ALK	anaplastic lymphoma receptor tyrosine kinase	238	Yes	Yes	No	Yes	No	No	No	No	rev tat	tat rev	BARD1 signaling events	NCI
Q9BXW9	FANCD2	Fanconi anemia complementation group D2	2177	Yes	No	No	No	No	No	No	No			BARD1 signaling events	NCI
P27695	APEX1	APEX nuclease (multifunctional DNA repair enzyme) 1	328	Yes	No	No	No	No	No	No	Yes			Base-free sugar-phosphate removal via the single-nucleotide replacement pathway	Reactome
P06746	POLB	polymerase (DNA directed) beta	5423	Yes	No	Yes	No	No	No	No	No			Base-free sugar-phosphate removal via the single-nucleotide replacement pathway	Reactome
Q13356	PPIL2	peptidylprolyl isomerase (cyclophilin)-like 2	23759	Yes	No	No	No	No	No	No	No			Basigin interactions	Reactome
Q03135	CAV1	caveolin 1 caveolae protein 22kDa	857	Yes	Yes	No	Yes	Yes	No	No	No	env_gp41	env_gp41	Basigin interactions	Reactome
P35613	BSG	basigin (Ok blood group)	682	Yes	No	Yes	No	No	No	No	No			Basigin interactions	Reactome
P62937	PPIA	peptidylprolyl isomerase A (cyclophilin A)	5478	Yes	Yes	Yes	Yes	Yes	Yes	No	Yes	gag_capsid gag_matrix gag_pr55 nef vif	gag_pr55 nef gag_matrix gag_capsid vif	Basigin interactions	Reactome
P05412	JUN	jun oncogene	3725	Yes	Yes	Yes	Yes	No	No	No	Yes	env_gp120 tat	tat env_gp120	BCR signaling pathway	NCI
P53779	MAPK10	mitogen-activated protein kinase 10	5602	Yes	No	Yes	No	No	No	No	Yes			BCR signaling pathway	NCI
P45984	MAPK9	mitogen-activated protein kinase 9	5601	Yes	No	Yes	Yes	No	No	No	No		tat	BCR signaling pathway	NCI
P45983	MAPK8	mitogen-activated protein kinase 8	5599	Yes	No	Yes	Yes	No	No	No	No		tat	BCR signaling pathway	NCI
P19419	ELK1	ELK1 member of ETS oncogene family	2002	No information	No	Yes	Yes	No	No	No	No			BCR signaling pathway	NCI
Q02750	MAP2K1	mitogen-activated protein kinase kinase 1	5604	Yes	Yes	Yes	Yes	Yes	No	No	Yes	pol_RT		BCR signaling pathway	NCI
O00221	NFKBIE	nuclear factor of kappa light polypeptide gene enhancer in B-cells inhibitor epsilon	4794	Yes	No	No	No	No	No	No	No			BCR signaling pathway	NCI
P36507	MAP2K2	mitogen-activated protein kinase kinase 2	5605	Yes	No	Yes	Yes	No	No	No	No		vpr	BCR signaling pathway	NCI
P11912	CD79A	CD79a molecule immunoglobulin-associated alpha	973	Yes	No	No	No	No	No	No	No			BCR signaling pathway	NCI
P40259	CD79B	CD79b molecule immunoglobulin-associated beta	974	Yes	No	Yes	No	No	No	No	No			BCR signaling pathway	NCI
O15111	CHUK	conserved helix-loop-helix ubiquitous kinase	1147	Yes	No	Yes	Yes	No	No	No	No			BCR signaling pathway	NCI
Q7L591	DOK3	docking protein 3	79930	No	No	No	No	No	No	No	No			BCR signaling pathway	NCI
Q13469	NFATC2	nuclear factor of activated T-cells cytoplasmic calcineurin-dependent 2	4773	Yes	Yes	Yes	Yes	No	No	No	No	tat	tat	BCR signaling pathway	NCI
Q08209	PPP3CA	protein phosphatase 3 (formerly 2B) catalytic subunit alpha isoform	5530	Yes	No	Yes	No	No	No	No	No			BCR signaling pathway	NCI
P41240	CSK	c-src tyrosine kinase	1445	Yes	No	Yes	No	No	No	No	Yes			BCR signaling pathway	NCI
Q9NWQ8	PAG1	phosphoprotein associated with glycosphingolipid microdomains 1	55824	Yes	No	No	No	No	No	No	No			BCR signaling pathway	NCI
P52735	VAV2	vav 2 guanine nucleotide exchange factor	7410	Yes	No	Yes	No	No	No	No	No			BCR signaling pathway	NCI
Q9UKW4	VAV3	vav 3 guanine nucleotide exchange factor	10451	Yes	No	Yes	No	No	No	No	No			BCR signaling pathway	NCI
Q13233	MAP3K1	mitogen-activated protein kinase kinase kinase 1	4214	No information	No	No	No	No	No	No	No			BCR signaling pathway	NCI
O95644	NFATC1	nuclear factor of activated T-cells cytoplasmic calcineurin-dependent 1	4772	Yes	No	Yes	Yes	No	No	No	No		tat	BCR signaling pathway	NCI
P43403	ZAP70	zeta-chain (TCR) associated protein kinase 70kDa	7535	Yes	Yes	Yes	Yes	No	No	No	Yes	env_gp120	env_gp120	BCR signaling pathway	NCI
P43405	SYK	spleen tyrosine kinase	6850	Yes	No	No	Yes	No	No	No	Yes			BCR signaling pathway	NCI
Q07820	MCL1	myeloid cell leukemia sequence 1 (BCL2-related)	4170	Yes	No	No	No	No	No	No	No			BCR signaling pathway	NCI
P10415	BCL2	B-cell CLL/lymphoma 2	596	Yes	Yes	Yes	Yes	No	No	No	Yes	pol_protease tat	tat pol_protease	BCR signaling pathway	NCI
P25963	NFKBIA	nuclear factor of kappa light polypeptide gene enhancer in B-cells inhibitor alpha	4792	Yes	Yes	Yes	Yes	Yes	Yes	No	No	nef tat	tat nef	BCR signaling pathway	NCI
P29353	SHC1	SHC (Src homology 2 domain containing) transforming protein 1	6464	Yes	No	Yes	Yes	No	No	No	No			BCR signaling pathway	NCI
P20936	RASA1	RAS p21 protein activator (GTPase activating protein) 1	5921	Yes	No	No	Yes	No	No	No	No			BCR signaling pathway	NCI
Q13555	CAMK2G	calcium/calmodulin-dependent protein kinase II gamma	818	Yes	No	No	No	No	No	No	No			BCR signaling pathway	NCI
Q13557	CAMK2D	calcium/calmodulin-dependent protein kinase II delta	817	Yes	No	No	No	No	No	No	No			BCR signaling pathway	NCI
Q9UQM7	CAMK2A	calcium/calmodulin-dependent protein kinase II alpha	815	Yes	No	Yes	Yes	No	No	No	No			BCR signaling pathway	NCI
Q13554	CAMK2B	calcium/calmodulin-dependent protein kinase II beta	816	Yes	No	Yes	No	No	No	No	No			BCR signaling pathway	NCI
O95644	NFATC1	nuclear factor of activated T-cells cytoplasmic calcineurin-dependent 1	4772	Yes	No	Yes	Yes	No	No	No	No		tat	BCR signaling pathway	NCI
P19838	NFKB1	nuclear factor of kappa light polypeptide gene enhancer in B-cells 1	4790	Yes	Yes	Yes	Yes	Yes	Yes	Yes	Yes	env_gp120 pol_protease tat vpr	tat vpr pol_protease env_gp120	BCR signaling pathway	NCI
P48454	PPP3CC	protein phosphatase 3 (formerly 2B) catalytic subunit gamma isoform	5533	Yes	No	Yes	No	No	No	No	No			BCR signaling pathway	NCI
Q16539	MAPK14	mitogen-activated protein kinase 14	1432	Yes	Yes	Yes	Yes	No	No	No	Yes	env_gp120	env_gp120	BCR signaling pathway	NCI
Q15759	MAPK11	mitogen-activated protein kinase 11	5600	Yes	No	Yes	No	No	No	No	No			BCR signaling pathway	NCI
P60953	CDC42	cell division cycle 42 (GTP binding protein 25kDa)	998	Yes	Yes	No	Yes	No	No	No	No	nef	nef	BCR signaling pathway	NCI
Q12968	NFATC3	nuclear factor of activated T-cells cytoplasmic calcineurin-dependent 3	4775	Yes	No	Yes	Yes	No	No	No	No		tat	BCR signaling pathway	NCI
O95644	NFATC1	nuclear factor of activated T-cells cytoplasmic calcineurin-dependent 1	4772	Yes	No	Yes	Yes	No	No	No	No		tat	BCR signaling pathway	NCI
P68400	CSNK2A1	casein kinase 2 alpha 1 polypeptide	1457	Yes	Yes	No	Yes	Yes	Yes	No	Yes	gag_matrix pol_protease pol_RT rev vpu	rev pol_protease tat pol_RT gag_matrix pol_integrase vpu nef	BCR signaling pathway	NCI
P19174	PLCG1	phospholipase C gamma 1	5335	Yes	No	Yes	Yes	No	No	No	No			BCR signaling pathway	NCI
Q8TCU6	PREX1	phosphatidylinositol-3 4 5-trisphosphate-dependent Rac exchange factor 1	57580	Yes	No	No	No	No	No	No	No			BCR signaling pathway	NCI
P63000	RAC1	ras-related C3 botulinum toxin substrate 1 (rho family small GTP binding protein Rac1)	5879	Yes	Yes	Yes	Yes	No	No	No	Yes	nef	nef	BCR signaling pathway	NCI
O95999	BCL10	B-cell CLL/lymphoma 10	8915	Yes	No	No	No	No	No	No	No			BCR signaling pathway	NCI
P21854	CD72	CD72 molecule	971	Yes	No	No	No	No	No	No	No			BCR signaling pathway	NCI
P51451	BLK	B lymphoid tyrosine kinase	640	Yes	No	No	No	No	No	Yes	No			BCR signaling pathway	NCI
Q16548	BCL2A1	BCL2-related protein A1	597	Yes	No	Yes	No	Yes	No	No	No			BCR signaling pathway	NCI
O95644	NFATC1	nuclear factor of activated T-cells cytoplasmic calcineurin-dependent 1	4772	Yes	No	Yes	Yes	No	No	No	No		tat	BCR signaling pathway	NCI
Q00653	NFKB2	nuclear factor of kappa light polypeptide gene enhancer in B-cells 2 (p49/p100)	4791	Yes	Yes	Yes	Yes	No	No	No	No	tat	tat	BCR signaling pathway	NCI
Q92918	MAP4K1	mitogen-activated protein kinase kinase kinase kinase 1	11184	Yes	No	No	No	No	No	No	No			BCR signaling pathway	NCI
Q9UN19	DAPP1	dual adaptor of phosphotyrosine and 3-phosphoinositides	27071	Yes	No	No	No	No	No	No	Yes			BCR signaling pathway	NCI
Q99704	DOK1	docking protein 1 62kDa (downstream of tyrosine kinase 1)	1796	Yes	No	No	No	No	No	No	No			BCR signaling pathway	NCI
Q9P2D0	IBTK	inhibitor of Bruton agammaglobulinemia tyrosine kinase	25998	Yes	No	No	No	No	No	No	No			BCR signaling pathway	NCI
O95644	NFATC1	nuclear factor of activated T-cells cytoplasmic calcineurin-dependent 1	4772	Yes	No	Yes	Yes	No	No	No	No		tat	BCR signaling pathway	NCI
O00145					No	No	No	No	No	No	No			BCR signaling pathway	NCI
O15357	INPPL1	inositol polyphosphate phosphatase-like 1	3636	Yes	No	No	Yes	No	No	No	No			BCR signaling pathway	NCI
P28482	MAPK1	mitogen-activated protein kinase 1	5594	Yes	Yes	Yes	Yes	Yes	No	No	Yes	gag_matrix gag_p6 nef pol_RT rev tat vif	tat rev gag_matrix nef env_gp120 vif gag_nucleocapsid gag_p6 env_gp160 env_gp41 gag_pr55 vpr	BCR signaling pathway	NCI
P27361	MAPK3	mitogen-activated protein kinase 3	5595	Yes	Yes	Yes	Yes	Yes	No	No	Yes	gag_matrix gag_p6 pol_RT rev tat vif	tat rev gag_matrix vif gag_p6 pol_protease	BCR signaling pathway	NCI
O15530	PDPK1	3-phosphoinositide dependent protein kinase-1	5170	Yes	No	No	Yes	No	No	No	Yes			BCR signaling pathway	NCI
P31749	AKT1	v-akt murine thymoma viral oncogene homolog 1	207	Yes	No	Yes	Yes	No	No	Yes	Yes		tat	BCR signaling pathway	NCI
P31751	AKT2	v-akt murine thymoma viral oncogene homolog 2	208	Yes	No	Yes	No	No	No	No	No			BCR signaling pathway	NCI
P09769	FGR	Gardner-Rasheed feline sarcoma viral (v-fgr) oncogene homolog	2268	Yes	No	No	No	No	No	No	No			BCR signaling pathway	NCI
Q5VTR6	PIK3AP1	phosphoinositide-3-kinase adaptor protein 1	118788	No information	No	No	No	No	No	No	No			BCR signaling pathway	NCI
P15391	CD19	CD19 molecule	930	Yes	No	No	No	No	No	No	No			BCR signaling pathway	NCI
P27986	PIK3R1	phosphoinositide-3-kinase regulatory subunit 1 (alpha)	5295	Yes	Yes	Yes	Yes	No	No	No	Yes	nef tat	tat nef	BCR signaling pathway	NCI
P42336	PIK3CA	phosphoinositide-3-kinase catalytic alpha polypeptide	5290	Yes	Yes	Yes	Yes	No	No	No	No	nef tat	tat nef	BCR signaling pathway	NCI
Q06187	BTK	Bruton agammaglobulinemia tyrosine kinase	695	Yes	No	No	Yes	No	No	No	Yes			BCR signaling pathway	NCI
P16885	PLCG2	phospholipase C gamma 2 (phosphatidylinositol-specific)	5336	Yes	No	Yes	No	No	No	No	No			BCR signaling pathway	NCI
P07948	LYN	v-yes-1 Yamaguchi sarcoma viral related oncogene homolog	4067	Yes	Yes	Yes	Yes	No	No	No	No	nef	nef tat	BCR signaling pathway	NCI
Q8WV28	BLNK	B-cell linker	29760	Yes	No	No	No	No	No	No	No			BCR signaling pathway	NCI
O60239	SH3BP5	SH3-domain binding protein 5 (BTK-associated)	9467	Yes	No	No	No	No	No	No	No			BCR signaling pathway	NCI
P08631	HCK	hemopoietic cell kinase	3055	Yes	Yes	Yes	Yes	Yes	No	No	Yes	nef	nef	BCR signaling pathway	NCI
P31994	FCGR2B	Fc fragment of IgG low affinity IIb receptor (CD32)	2213	Yes	No	Yes	No	No	No	No	Yes			BCR signaling pathway	NCI
P06239	LCK	lymphocyte-specific protein tyrosine kinase	3932	Yes	Yes	Yes	Yes	No	No	No	No	env_gp120 env_gp160 nef	env_gp120 nef env_gp160 env_gp41 gag_matrix	BCR signaling pathway	NCI
P07947	YES1	v-yes-1 Yamaguchi sarcoma viral oncogene homolog 1	7525	Yes	No	No	No	No	No	No	No			BCR signaling pathway	NCI
P06241	FYN	FYN oncogene related to SRC FGR YES	2534	Yes	Yes	Yes	Yes	No	No	No	No	nef	nef gag_matrix gag_nucleocapsid gag_capsid	BCR signaling pathway	NCI
P12931	SRC	v-src sarcoma (Schmidt-Ruppin A-2) viral oncogene homolog (avian)	6714	Yes	Yes	Yes	Yes	Yes	No	No	No	nef	nef	BCR signaling pathway	NCI
Q9BXL7	CARD11	caspase recruitment domain family member 11	84433	Yes	No	No	No	No	No	No	No			BCR signaling pathway	NCI
P29350	PTPN6	protein tyrosine phosphatase non-receptor type 6	5777	Yes	No	No	Yes	No	No	No	No			BCR signaling pathway	NCI
O43561	LAT	linker for activation of T cells	27040	Yes	No	No	No	No	No	No	No			BCR signaling pathway	NCI
P04049	RAF1	v-raf-1 murine leukemia viral oncogene homolog 1	5894	Yes	Yes	No	Yes	Yes	No	No	Yes	env_gp120 nef	env_gp120 env_gp160 nef gag_matrix env_gp41	BCR signaling pathway	NCI
Q6PKX4	DOK6	docking protein 6	220164	Yes	No	No	No	No	No	Yes	No			BCR signaling pathway	NCI
P16298	PPP3CB	protein phosphatase 3 (formerly 2B) catalytic subunit beta isoform	5532	Yes	No	Yes	No	No	No	No	No			BCR signaling pathway	NCI
P01100	FOS	v-fos FBJ murine osteosarcoma viral oncogene homolog	2353	Yes	Yes	Yes	Yes	No	No	No	No	env_gp120 tat	tat env_gp120 env_gp160	BCR signaling pathway	NCI
O95644	NFATC1	nuclear factor of activated T-cells cytoplasmic calcineurin-dependent 1	4772	Yes	No	Yes	Yes	No	No	No	No		tat	BCR signaling pathway	NCI
Q9Y6K9	IKBKG	inhibitor of kappa light polypeptide gene enhancer in B-cells kinase gamma	8517	Yes	No	No	Yes	No	No	Yes	No			BCR signaling pathway	NCI
O60496	DOK2	docking protein 2 56kDa	9046	Yes	No	No	No	No	No	No	No			BCR signaling pathway	NCI
O43318	MAP3K7	mitogen-activated protein kinase kinase kinase 7	6885	Yes	No	No	Yes	No	No	Yes	No			BCR signaling pathway	NCI
Q15653	NFKBIB	nuclear factor of kappa light polypeptide gene enhancer in B-cells inhibitor beta	4793	Yes	Yes	Yes	Yes	No	No	No	No	tat	tat	BCR signaling pathway	NCI
O95644	NFATC1	nuclear factor of activated T-cells cytoplasmic calcineurin-dependent 1	4772	Yes	No	Yes	Yes	No	No	No	No		tat	BCR signaling pathway	NCI
P09086	POU2F2	POU class 2 homeobox 2	5452	Yes	No	No	Yes	No	No	No	No			BCR signaling pathway	NCI
P15056	BRAF	v-raf murine sarcoma viral oncogene homolog B1	673	Yes	No	No	No	No	No	No	Yes			BCR signaling pathway	NCI
Q15052	ARHGEF6	Rac/Cdc42 guanine nucleotide exchange factor (GEF) 6	9459	Yes	No	Yes	No	No	No	No	No			BCR signaling pathway	NCI
P14921	ETS1	v-ets erythroblastosis virus E26 oncogene homolog 1 (avian)	2113	Yes	No	No	Yes	No	No	No	No			BCR signaling pathway	NCI
Q04206	RELA	v-rel reticuloendotheliosis viral oncogene homolog A (avian)	5970	Yes	Yes	Yes	Yes	No	No	Yes	No	tat	tat	BCR signaling pathway	NCI
Q08881	ITK	IL2-inducible T-cell kinase	3702	Yes	No	No	No	No	No	No	Yes			BCR signaling pathway	NCI
P62993	GRB2	growth factor receptor-bound protein 2	2885	Yes	No	Yes	Yes	No	No	No	Yes			BCR signaling pathway	NCI
Q07889	SOS1	son of sevenless homolog 1 (Drosophila)	6654	Yes	No	No	No	No	No	No	No			BCR signaling pathway	NCI
Q9P104	DOK5	docking protein 5	55816	Yes	No	No	No	No	No	No	No			BCR signaling pathway	NCI
P15498	VAV1	vav 1 guanine nucleotide exchange factor	7409	Yes	Yes	Yes	Yes	Yes	No	No	No	nef	nef tat	BCR signaling pathway	NCI
P01112	HRAS	v-Ha-ras Harvey rat sarcoma viral oncogene homolog	3265	Yes	No	Yes	Yes	No	No	No	Yes			BCR signaling pathway	NCI
Q9UDY8	MALT1	mucosa associated lymphoid tissue lymphoma translocation gene 1	10892	Yes	No	No	No	No	No	No	No			BCR signaling pathway	NCI
O95644	NFATC1	nuclear factor of activated T-cells cytoplasmic calcineurin-dependent 1	4772	Yes	No	Yes	Yes	No	No	No	No		tat	BCR signaling pathway	NCI
O95644	NFATC1	nuclear factor of activated T-cells cytoplasmic calcineurin-dependent 1	4772	Yes	No	Yes	Yes	No	No	No	No		tat	BCR signaling pathway	NCI
O95644	NFATC1	nuclear factor of activated T-cells cytoplasmic calcineurin-dependent 1	4772	Yes	No	Yes	Yes	No	No	No	No		tat	BCR signaling pathway	NCI
Q04864	REL	v-rel reticuloendotheliosis viral oncogene homolog (avian)	5966	Yes	Yes	No	Yes	No	No	No	No	tat	tat	BCR signaling pathway	NCI
Q13009	TIAM1	T-cell lymphoma invasion and metastasis 1	7074	Yes	No	No	No	No	No	No	No			BCR signaling pathway	NCI
O14920	IKBKB	inhibitor of kappa light polypeptide gene enhancer in B-cells kinase beta	3551	Yes	No	Yes	Yes	No	No	No	Yes			BCR signaling pathway	NCI
Q07817	BCL2L1	BCL2-like 1	598	Yes	Yes	Yes	Yes	Yes	No	No	No	env_gp160	env_gp160 tat	BCR signaling pathway	NCI
P20273	CD22	CD22 molecule	933	Yes	No	Yes	No	No	No	No	Yes			BCR signaling pathway	NCI
Q92843	BCL2L2	BCL2-like 2	599	Yes	No	No	No	No	No	No	No			BCR signaling pathway	NCI
P60484	PTEN	phosphatase and tensin homolog	5728	Yes	No	Yes	No	No	No	No	No			BCR signaling pathway	NCI
P08575	PTPRC	protein tyrosine phosphatase receptor type C	5788	Yes	Yes	No	Yes	No	No	No	No	env_gp120	env_gp120	BCR signaling pathway	NCI
Q01201	RELB	v-rel reticuloendotheliosis viral oncogene homolog B	5971	Yes	Yes	No	Yes	No	No	No	No	tat	tat	BCR signaling pathway	NCI
Q07890	SOS2	son of sevenless homolog 2 (Drosophila)	6655	Yes	No	No	No	No	No	No	No			BCR signaling pathway	NCI
Q14155	ARHGEF7	Rho guanine nucleotide exchange factor (GEF) 7	8874	Yes	No	Yes	No	No	No	No	No			BCR signaling pathway	NCI
P62158	CALM1	calmodulin 1 (phosphorylase kinase delta)	801	Yes	Yes	No	Yes	Yes	No	No	Yes	env_gp160 env_gp41 gag_matrix nef pol_protease	gag_matrix env_gp160 env_gp120 env_gp41 nef gag_capsid pol_protease tat gag_pr55	BCR signaling pathway	NCI
Q8TEW6	DOK4	docking protein 4	55715	Yes	No	No	No	No	No	No	No			BCR signaling pathway	NCI
Q9Y4K3	TRAF6	TNF receptor-associated factor 6	7189	Yes	No	No	Yes	No	No	No	No		tat rev	BCR signaling pathway	NCI
P48729	CSNK1A1	casein kinase 1 alpha 1	1452	Yes	No	No	Yes	No	No	No	No			Beta-catenin phosphorylation cascade	Reactome
O15169	AXIN1	axin 1	8312	Yes	No	No	Yes	No	No	No	Yes			Beta-catenin phosphorylation cascade	Reactome
P30084	ECHS1	enoyl Coenzyme A hydratase short chain 1 mitochondrial	1892	Yes	No	No	No	No	No	No	No			Beta oxidation of butanoyl-CoA to acetyl-CoA	Reactome
P16219	ACADS	acyl-Coenzyme A dehydrogenase C-2 to C-3 short chain	35	Yes	No	No	No	No	No	No	Yes			Beta oxidation of butanoyl-CoA to acetyl-CoA	Reactome
Q16836	HADH	hydroxyacyl-Coenzyme A dehydrogenase	3033	Yes	No	No	No	No	No	No	Yes			Beta oxidation of butanoyl-CoA to acetyl-CoA	Reactome
P40939	HADHA	hydroxyacyl-Coenzyme A dehydrogenase/3-ketoacyl-Coenzyme A thiolase/enoyl-Coenzyme A hydratase (trifunctional protein) alpha subunit	3030	Yes	No	No	No	No	No	No	Yes			Beta oxidation of decanoyl-CoA to octanoyl-CoA-CoA	Reactome
P55084	HADHB	hydroxyacyl-Coenzyme A dehydrogenase/3-ketoacyl-Coenzyme A thiolase/enoyl-Coenzyme A hydratase (trifunctional protein) beta subunit	3032	Yes	No	No	No	No	No	No	No			Beta oxidation of decanoyl-CoA to octanoyl-CoA-CoA	Reactome
P11310	ACADM	acyl-Coenzyme A dehydrogenase C-4 to C-12 straight chain	34	Yes	No	No	No	No	No	No	Yes			Beta oxidation of decanoyl-CoA to octanoyl-CoA-CoA	Reactome
P30084	ECHS1	enoyl Coenzyme A hydratase short chain 1 mitochondrial	1892	Yes	No	No	No	No	No	No	No			Beta oxidation of decanoyl-CoA to octanoyl-CoA-CoA	Reactome
Q16836	HADH	hydroxyacyl-Coenzyme A dehydrogenase	3033	Yes	No	No	No	No	No	No	Yes			Beta oxidation of decanoyl-CoA to octanoyl-CoA-CoA	Reactome
P40939	HADHA	hydroxyacyl-Coenzyme A dehydrogenase/3-ketoacyl-Coenzyme A thiolase/enoyl-Coenzyme A hydratase (trifunctional protein) alpha subunit	3030	Yes	No	No	No	No	No	No	Yes			Beta oxidation of hexanoyl-CoA to butanoyl-CoA	Reactome
P55084	HADHB	hydroxyacyl-Coenzyme A dehydrogenase/3-ketoacyl-Coenzyme A thiolase/enoyl-Coenzyme A hydratase (trifunctional protein) beta subunit	3032	Yes	No	No	No	No	No	No	No			Beta oxidation of hexanoyl-CoA to butanoyl-CoA	Reactome
P30084	ECHS1	enoyl Coenzyme A hydratase short chain 1 mitochondrial	1892	Yes	No	No	No	No	No	No	No			Beta oxidation of hexanoyl-CoA to butanoyl-CoA	Reactome
P16219	ACADS	acyl-Coenzyme A dehydrogenase C-2 to C-3 short chain	35	Yes	No	No	No	No	No	No	Yes			Beta oxidation of hexanoyl-CoA to butanoyl-CoA	Reactome
Q16836	HADH	hydroxyacyl-Coenzyme A dehydrogenase	3033	Yes	No	No	No	No	No	No	Yes			Beta oxidation of hexanoyl-CoA to butanoyl-CoA	Reactome
P40939	HADHA	hydroxyacyl-Coenzyme A dehydrogenase/3-ketoacyl-Coenzyme A thiolase/enoyl-Coenzyme A hydratase (trifunctional protein) alpha subunit	3030	Yes	No	No	No	No	No	No	Yes			Beta oxidation of lauroyl-CoA to decanoyl-CoA-CoA	Reactome
P55084	HADHB	hydroxyacyl-Coenzyme A dehydrogenase/3-ketoacyl-Coenzyme A thiolase/enoyl-Coenzyme A hydratase (trifunctional protein) beta subunit	3032	Yes	No	No	No	No	No	No	No			Beta oxidation of lauroyl-CoA to decanoyl-CoA-CoA	Reactome
P28330	ACADL	acyl-Coenzyme A dehydrogenase long chain	33	Yes	No	No	No	No	No	No	No			Beta oxidation of lauroyl-CoA to decanoyl-CoA-CoA	Reactome
P30084	ECHS1	enoyl Coenzyme A hydratase short chain 1 mitochondrial	1892	Yes	No	No	No	No	No	No	No			Beta oxidation of lauroyl-CoA to decanoyl-CoA-CoA	Reactome
Q16836	HADH	hydroxyacyl-Coenzyme A dehydrogenase	3033	Yes	No	No	No	No	No	No	Yes			Beta oxidation of lauroyl-CoA to decanoyl-CoA-CoA	Reactome
P40939	HADHA	hydroxyacyl-Coenzyme A dehydrogenase/3-ketoacyl-Coenzyme A thiolase/enoyl-Coenzyme A hydratase (trifunctional protein) alpha subunit	3030	Yes	No	No	No	No	No	No	Yes			Beta oxidation of myristoyl-CoA to lauroyl-CoA	Reactome
P55084	HADHB	hydroxyacyl-Coenzyme A dehydrogenase/3-ketoacyl-Coenzyme A thiolase/enoyl-Coenzyme A hydratase (trifunctional protein) beta subunit	3032	Yes	No	No	No	No	No	No	No			Beta oxidation of myristoyl-CoA to lauroyl-CoA	Reactome
P28330	ACADL	acyl-Coenzyme A dehydrogenase long chain	33	Yes	No	No	No	No	No	No	No			Beta oxidation of myristoyl-CoA to lauroyl-CoA	Reactome
P40939	HADHA	hydroxyacyl-Coenzyme A dehydrogenase/3-ketoacyl-Coenzyme A thiolase/enoyl-Coenzyme A hydratase (trifunctional protein) alpha subunit	3030	Yes	No	No	No	No	No	No	Yes			Beta oxidation of octanoyl-CoA to hexanoyl-CoA	Reactome
P55084	HADHB	hydroxyacyl-Coenzyme A dehydrogenase/3-ketoacyl-Coenzyme A thiolase/enoyl-Coenzyme A hydratase (trifunctional protein) beta subunit	3032	Yes	No	No	No	No	No	No	No			Beta oxidation of octanoyl-CoA to hexanoyl-CoA	Reactome
P11310	ACADM	acyl-Coenzyme A dehydrogenase C-4 to C-12 straight chain	34	Yes	No	No	No	No	No	No	Yes			Beta oxidation of octanoyl-CoA to hexanoyl-CoA	Reactome
P30084	ECHS1	enoyl Coenzyme A hydratase short chain 1 mitochondrial	1892	Yes	No	No	No	No	No	No	No			Beta oxidation of octanoyl-CoA to hexanoyl-CoA	Reactome
Q16836	HADH	hydroxyacyl-Coenzyme A dehydrogenase	3033	Yes	No	No	No	No	No	No	Yes			Beta oxidation of octanoyl-CoA to hexanoyl-CoA	Reactome
P49748	ACADVL	acyl-Coenzyme A dehydrogenase very long chain	37	Yes	No	No	No	No	No	No	No			Beta oxidation of palmitoyl-CoA to myristoyl-CoA	Reactome
P40939	HADHA	hydroxyacyl-Coenzyme A dehydrogenase/3-ketoacyl-Coenzyme A thiolase/enoyl-Coenzyme A hydratase (trifunctional protein) alpha subunit	3030	Yes	No	No	No	No	No	No	Yes			Beta oxidation of palmitoyl-CoA to myristoyl-CoA	Reactome
P55084	HADHB	hydroxyacyl-Coenzyme A dehydrogenase/3-ketoacyl-Coenzyme A thiolase/enoyl-Coenzyme A hydratase (trifunctional protein) beta subunit	3032	Yes	No	No	No	No	No	No	No			Beta oxidation of palmitoyl-CoA to myristoyl-CoA	Reactome
O43521	BCL2L11	BCL2-like 11 (apoptosis facilitator)	10018	Yes	Yes	No	Yes	No	No	No	No	tat	tat	BH3-only proteins associate with and inactivate anti-apoptotic BCL-2 members	Reactome
Q07817	BCL2L1	BCL2-like 1	598	Yes	Yes	Yes	Yes	Yes	No	No	No	env_gp160	env_gp160 tat	BH3-only proteins associate with and inactivate anti-apoptotic BCL-2 members	Reactome
Q13794	PMAIP1	phorbol-12-myristate-13-acetate-induced protein 1	5366	No information	No	No	No	No	No	No	No			BH3-only proteins associate with and inactivate anti-apoptotic BCL-2 members	Reactome
Q92934	BAD	BCL2-associated agonist of cell death	572	Yes	No	Yes	Yes	No	No	No	No		tat	BH3-only proteins associate with and inactivate anti-apoptotic BCL-2 members	Reactome
P10415	BCL2	B-cell CLL/lymphoma 2	596	Yes	Yes	Yes	Yes	No	No	No	Yes	pol_protease tat	tat pol_protease	BH3-only proteins associate with and inactivate anti-apoptotic BCL-2 members	Reactome
P55957	BID	BH3 interacting domain death agonist	637	Yes	No	Yes	No	No	No	No	No			BH3-only proteins associate with and inactivate anti-apoptotic BCL-2 members	Reactome
Q9BXH1	BBC3	BCL2 binding component 3	27113	No	No	Yes	No	No	No	No	No			BH3-only proteins associate with and inactivate anti-apoptotic BCL-2 members	Reactome
P01730	CD4	CD4 molecule	920	Yes	Yes	Yes	Yes	Yes	Yes	Yes	No	env_gp120 env_gp160 env_gp41 nef vif vpu	env_gp120 env_gp41 nef env_gp160 vpu	Binding and entry of HIV virion	Reactome
P62937	PPIA	peptidylprolyl isomerase A (cyclophilin A)	5478	Yes	Yes	Yes	Yes	Yes	Yes	No	Yes	gag_capsid gag_matrix gag_pr55 nef vif	gag_pr55 nef gag_matrix gag_capsid vif	Binding and entry of HIV virion	Reactome
Q9Y289	SLC5A6	solute carrier family 5 (sodium-dependent vitamin transporter) member 6	8884	Yes	No	No	No	No	No	No	Yes			Biotin metabolism	Reactome
Q13489	BIRC3	baculoviral IAP repeat-containing 3	330	Yes	No	Yes	No	No	No	No	No			BMP receptor signaling	NCI
P18075	BMP7	bone morphogenetic protein 7	655	Yes	No	No	No	No	No	No	No			BMP receptor signaling	NCI
Q6X4U4	SOSTDC1	sclerostin domain containing 1	25928	Yes	No	No	No	No	No	No	No			BMP receptor signaling	NCI
Q13490	BIRC2	baculoviral IAP repeat-containing 2	329	Yes	No	Yes	No	No	No	No	No			BMP receptor signaling	NCI
P49840	GSK3A	glycogen synthase kinase 3 alpha	2931	Yes	No	No	Yes	No	No	No	No			BMP receptor signaling	NCI
P35813	PPM1A	protein phosphatase 1A (formerly 2C) magnesium-dependent alpha isoform	5494	Yes	No	No	No	No	No	No	No			BMP receptor signaling	NCI
Q13873	BMPR2	bone morphogenetic protein receptor type II (serine/threonine kinase)	659	Yes	No	Yes	No	No	No	No	No			BMP receptor signaling	NCI
P36894	BMPR1A	bone morphogenetic protein receptor type IA	657	Yes	No	No	No	No	No	No	No			BMP receptor signaling	NCI
O00238	BMPR1B	bone morphogenetic protein receptor type IB	658	Yes	No	No	Yes	No	No	No	No			BMP receptor signaling	NCI
Q6ZVN8	HFE2	hemochromatosis type 2 (juvenile)	148738	Yes	No	No	No	No	No	No	No			BMP receptor signaling	NCI
Q96B86	RGMA	RGM domain family member A	56963	Yes	No	No	No	No	No	No	No			BMP receptor signaling	NCI
Q6NW40	RGMB	RGM domain family member B	285704	No information	No	No	No	No	No	No	No			BMP receptor signaling	NCI
P12643	BMP2	bone morphogenetic protein 2	650	Yes	No	Yes	No	No	No	No	Yes			BMP receptor signaling	NCI
P12644	BMP4	bone morphogenetic protein 4	652	Yes	No	No	No	No	No	No	No			BMP receptor signaling	NCI
P19883	FST	follistatin	10468	Yes	No	No	No	No	No	No	No			BMP receptor signaling	NCI
P02765	AHSG	alpha-2-HS-glycoprotein	197	Yes	No	No	No	No	No	No	No			BMP receptor signaling	NCI
Q9HCE7	SMURF1	SMAD specific E3 ubiquitin protein ligase 1	57154	No	No	No	Yes	No	No	Yes	No			BMP receptor signaling	NCI
O15105	SMAD7	SMAD family member 7	4092	Yes	Yes	No	Yes	No	No	No	No	env_gp120	env_gp120 tat	BMP receptor signaling	NCI
P12755	SKI	v-ski sarcoma viral oncogene homolog (avian)	6497	Yes	No	No	Yes	No	No	No	No			BMP receptor signaling	NCI
Q9H2X0	CHRD	chordin	8646	Yes	No	No	No	No	No	No	No			BMP receptor signaling	NCI
Q99717	SMAD5	SMAD family member 5	4090	Yes	No	No	Yes	No	No	No	No		tat	BMP receptor signaling	NCI
Q15797	SMAD1	SMAD family member 1	4086	Yes	No	No	Yes	No	No	No	No		tat	BMP receptor signaling	NCI
O43541	SMAD6	SMAD family member 6	4091	Yes	No	Yes	No	No	No	No	No			BMP receptor signaling	NCI
Q13485	SMAD4	SMAD family member 4	4089	Yes	No	Yes	Yes	No	No	No	No			BMP receptor signaling	NCI
P35658	NUP214	nucleoporin 214kDa	8021	Yes	Yes	No	Yes	No	No	Yes	No	rev	rev	BMP receptor signaling	NCI
O14595	CTDSP2	CTD (carboxy-terminal domain RNA polymerase II polypeptide A) small phosphatase 2	10106	Yes	No	No	No	No	No	No	No			BMP receptor signaling	NCI
Q7Z3T8	ZFYVE16	zinc finger FYVE domain containing 16	9765	Yes	No	No	No	No	No	No	No			BMP receptor signaling	NCI
P28482	MAPK1	mitogen-activated protein kinase 1	5594	Yes	Yes	Yes	Yes	Yes	No	No	Yes	gag_matrix gag_p6 nef pol_RT rev tat vif	tat rev gag_matrix nef env_gp120 vif gag_nucleocapsid gag_p6 env_gp160 env_gp41 gag_pr55 vpr	BMP receptor signaling	NCI
P27361	MAPK3	mitogen-activated protein kinase 3	5595	Yes	Yes	Yes	Yes	Yes	No	No	Yes	gag_matrix gag_p6 pol_RT rev tat vif	tat rev gag_matrix vif gag_p6 pol_protease	BMP receptor signaling	NCI
P22004	BMP6	bone morphogenetic protein 6	654	Yes	No	No	No	No	No	No	No			BMP receptor signaling	NCI
Q9GZU7	CTDSP1	CTD (carboxy-terminal domain RNA polymerase II polypeptide A) small phosphatase 1	58190	Yes	No	No	No	No	No	No	No			BMP receptor signaling	NCI
Q9HAU4	SMURF2	SMAD specific E3 ubiquitin protein ligase 2	64750	No	No	No	Yes	No	No	No	No			BMP receptor signaling	NCI
P62136	PPP1CA	protein phosphatase 1 catalytic subunit alpha isoform	5499	Yes	Yes	No	Yes	No	No	No	No	tat	tat	BMP receptor signaling	NCI
O75807	PPP1R15A	protein phosphatase 1 regulatory (inhibitor) subunit 15A	23645	Yes	No	No	Yes	No	No	No	No			BMP receptor signaling	NCI
Q15750	MGAT3	mannosyl (beta-1 4-)-glycoprotein beta-1 4-N-acetylglucosaminyltransferase	4248	Yes	No	No	Yes	No	No	No	No			BMP receptor signaling	NCI
Q9NYJ8	MAP3K7IP2	mitogen-activated protein kinase kinase kinase 7 interacting protein 2	23118	Yes	No	No	No	No	No	No	No			BMP receptor signaling	NCI
Q13253	NOG	noggin	9241	Yes	No	No	No	No	No	No	No			BMP receptor signaling	NCI
O43318	MAP3K7	mitogen-activated protein kinase kinase kinase 7	6885	Yes	No	No	Yes	No	No	Yes	No			BMP receptor signaling	NCI
Q13145	BAMBI	BMP and activin membrane-bound inhibitor homolog (Xenopus laevis)	25805	Yes	No	No	No	No	No	No	No			BMP receptor signaling	NCI
O95813	CER1	cerberus 1 cysteine knot superfamily homolog (Xenopus laevis)	9350	Yes	No	No	No	No	No	No	No			BMP receptor signaling	NCI
P98170	XIAP	X-linked inhibitor of apoptosis	331	Yes	No	No	Yes	No	No	Yes	Yes			BMP receptor signaling	NCI
O60565	GREM1	gremlin 1 cysteine knot superfamily homolog (Xenopus laevis)	26585	Yes	No	No	No	No	No	No	No			BMP receptor signaling	NCI
O15194	CTDSPL	CTD (carboxy-terminal domain RNA polymerase II polypeptide A) small phosphatase-like	10217	Yes	No	No	No	No	No	No	No			BMP receptor signaling	NCI
P49841	GSK3B	glycogen synthase kinase 3 beta	2932	Yes	No	Yes	Yes	No	No	No	Yes			BMP receptor signaling	NCI
O15198	SMAD9	SMAD family member 9	4093	Yes	No	No	Yes	No	No	No	No		tat	BMP receptor signaling	NCI
Q9BU40	CHRDL1	chordin-like 1	91851	Yes	No	No	No	No	No	No	No			BMP receptor signaling	NCI
Q00496					No	No	No	No	No	No	No			BoNT Light Chain Types A C1 E cleave SNAP-25	Reactome
P18640					No	No	No	No	No	No	No			BoNT Light Chain Types A C1 E cleave SNAP-25	Reactome
P10845					No	No	No	No	No	No	No			BoNT Light Chain Types A C1 E cleave SNAP-25	Reactome
P10844					No	No	No	No	No	No	Yes			BoNT Light Chain Types B D and F cleave VAMP/Synaptobrevin	Reactome
P19321					No	No	No	No	No	No	No			BoNT Light Chain Types B D and F cleave VAMP/Synaptobrevin	Reactome
P30996					No	No	No	No	No	No	No			BoNT Light Chain Types B D and F cleave VAMP/Synaptobrevin	Reactome
P63027	VAMP2	vesicle-associated membrane protein 2 (synaptobrevin 2)	6844	Yes	No	No	No	No	No	No	Yes			BoNT Light Chain Types B D and F cleave VAMP/Synaptobrevin	Reactome
Q60393					No	No	No	No	No	No	No			Effects of Botulinum toxin	NCI
P63027	VAMP2	vesicle-associated membrane protein 2 (synaptobrevin 2)	6844	Yes	No	No	No	No	No	No	Yes			Effects of Botulinum toxin	NCI
P10844					No	No	No	No	No	No	Yes			Effects of Botulinum toxin	NCI
Q16623	STX1A	syntaxin 1A (brain)	6804	Yes	No	No	Yes	No	No	No	No			Effects of Botulinum toxin	NCI
P18640					No	No	No	No	No	No	No			Effects of Botulinum toxin	NCI
P10845					No	No	No	No	No	No	No			Effects of Botulinum toxin	NCI
O14795	UNC13B	unc-13 homolog B (C. elegans)	10497	Yes	No	No	No	No	No	No	No			Effects of Botulinum toxin	NCI
Q9H2M9	RAB3GAP2	RAB3 GTPase activating protein subunit 2 (non-catalytic)	25782	Yes	No	No	No	No	No	No	No			Effects of Botulinum toxin	NCI
Q86UR5	RIMS1	regulating synaptic membrane exocytosis 1	22999	Yes	No	No	No	No	No	No	No			Effects of Botulinum toxin	NCI
P60880	SNAP25	synaptosomal-associated protein 25kDa	6616	Yes	No	No	No	No	No	No	Yes			Effects of Botulinum toxin	NCI
P19321					No	No	No	No	No	No	No			Effects of Botulinum toxin	NCI
P61764	STXBP1	syntaxin binding protein 1	6812	Yes	No	No	No	No	No	Yes	No			Effects of Botulinum toxin	NCI
Q53SH4	CHRNA1	cholinergic receptor nicotinic alpha 1 (muscle)	1134	Yes	Yes	No	Yes	No	No	No	No	env_gp120	env_gp120	Effects of Botulinum toxin	NCI
Q00496					No	No	No	No	No	No	No			Effects of Botulinum toxin	NCI
P30996					No	No	No	No	No	No	No			Effects of Botulinum toxin	NCI
O15382	BCAT2	branched chain aminotransferase 2 mitochondrial	587	Yes	No	No	No	No	No	No	Yes			Isoleucine catabolism	Reactome
P54687	BCAT1	branched chain aminotransferase 1 cytosolic	586	Yes	No	No	No	No	No	No	No			Isoleucine catabolism	Reactome
P04040	CAT	catalase	847	Yes	No	Yes	No	No	No	No	Yes			Breakdown of hydrogen peroxide to water and molecular oxygen	Reactome
P55212	CASP6	caspase 6 apoptosis-related cysteine peptidase	839	Yes	No	Yes	Yes	No	No	No	No			Breakdown of the nuclear lamina	Reactome
P02545	LMNA	lamin A/C	4000	Yes	Yes	Yes	Yes	No	No	No	No	rev tat	tat rev	Breakdown of the nuclear lamina	Reactome
P20700	LMNB1	lamin B1	4001	Yes	Yes	Yes	Yes	No	No	No	No	tat	tat	Breakdown of the nuclear lamina	Reactome
P03508					No	No	No	No	No	No	No			Budding	Reactome
P03428					No	No	No	No	No	No	No			Budding	Reactome
P06821					No	No	No	No	No	No	No			Budding	Reactome
P03431					No	No	No	No	No	No	No			Budding	Reactome
P03452					No	No	No	No	No	No	No			Budding	Reactome
P03468					No	No	No	No	No	No	No			Budding	Reactome
P03485					No	No	No	No	No	No	No			Budding	Reactome
P03466					No	No	No	No	No	No	No			Budding	Reactome
P03433					No	No	No	No	No	No	No			Budding	Reactome
P55265	ADAR	adenosine deaminase RNA-specific	103	Yes	No	Yes	No	No	No	No	No			C6 deamination of adenosine	Reactome
P78563	ADARB1	adenosine deaminase RNA-specific B1 (RED1 homolog rat)	104	Yes	No	Yes	No	No	No	No	No			C6 deamination of adenosine	Reactome
P62851	RPS25	ribosomal protein S25	6230	Yes	No	No	No	No	No	No	No			Activation of the mRNA upon binding of the cap-binding complex and eIFs and subsequent binding to 43S	Reactome
P62913	RPL11	ribosomal protein L11	6135	Yes	No	No	No	No	No	No	No			Activation of the mRNA upon binding of the cap-binding complex and eIFs and subsequent binding to 43S	Reactome
P63220	RPS21	ribosomal protein S21	6227	Yes	No	No	No	No	No	No	No			Activation of the mRNA upon binding of the cap-binding complex and eIFs and subsequent binding to 43S	Reactome
P41091	EIF2S3	eukaryotic translation initiation factor 2 subunit 3 gamma 52kDa	1968	Yes	Yes	No	Yes	No	No	No	No	tat	tat	Activation of the mRNA upon binding of the cap-binding complex and eIFs and subsequent binding to 43S	Reactome
P62841	RPS15	ribosomal protein S15	6209	Yes	No	No	No	No	No	No	No			Activation of the mRNA upon binding of the cap-binding complex and eIFs and subsequent binding to 43S	Reactome
P08865	RPSA	ribosomal protein SA	3921	Yes	No	No	No	No	No	No	No			Activation of the mRNA upon binding of the cap-binding complex and eIFs and subsequent binding to 43S	Reactome
P60842	EIF4A1	eukaryotic translation initiation factor 4A isoform 1	1973	Yes	No	No	No	No	No	No	No			Activation of the mRNA upon binding of the cap-binding complex and eIFs and subsequent binding to 43S	Reactome
Q9Y3U8	RPL36	ribosomal protein L36	25873	Yes	No	No	No	No	No	No	No			Activation of the mRNA upon binding of the cap-binding complex and eIFs and subsequent binding to 43S	Reactome
P62263	RPS14	ribosomal protein S14	6208	Yes	No	No	No	No	No	No	No			Activation of the mRNA upon binding of the cap-binding complex and eIFs and subsequent binding to 43S	Reactome
P46778	RPL21	ribosomal protein L21	6144	Yes	No	No	No	No	No	No	No			Activation of the mRNA upon binding of the cap-binding complex and eIFs and subsequent binding to 43S	Reactome
P62857	RPS28	ribosomal protein S28	6234	Yes	No	No	No	No	No	No	No			Activation of the mRNA upon binding of the cap-binding complex and eIFs and subsequent binding to 43S	Reactome
P61353	RPL27	ribosomal protein L27	6155	Yes	No	No	No	No	No	No	No			Activation of the mRNA upon binding of the cap-binding complex and eIFs and subsequent binding to 43S	Reactome
P55884	EIF3B	eukaryotic translation initiation factor 3 subunit B	8662	Yes	No	No	No	No	No	No	No			Activation of the mRNA upon binding of the cap-binding complex and eIFs and subsequent binding to 43S	Reactome
P60228	EIF3E	eukaryotic translation initiation factor 3 subunit E	3646	Yes	No	No	Yes	No	No	No	No			Activation of the mRNA upon binding of the cap-binding complex and eIFs and subsequent binding to 43S	Reactome
P30050	RPL12	ribosomal protein L12	6136	Yes	No	No	No	No	No	Yes	No			Activation of the mRNA upon binding of the cap-binding complex and eIFs and subsequent binding to 43S	Reactome
P42766	RPL35	ribosomal protein L35	11224	Yes	No	No	No	No	No	No	No			Activation of the mRNA upon binding of the cap-binding complex and eIFs and subsequent binding to 43S	Reactome
P26373	RPL13	ribosomal protein L13	6137	Yes	No	No	No	No	No	No	No			Activation of the mRNA upon binding of the cap-binding complex and eIFs and subsequent binding to 43S	Reactome
P62888	RPL30	ribosomal protein L30	6156	Yes	No	No	No	No	No	No	No			Activation of the mRNA upon binding of the cap-binding complex and eIFs and subsequent binding to 43S	Reactome
P32969	RPL9	ribosomal protein L9	6133	Yes	No	No	No	No	No	No	No			Activation of the mRNA upon binding of the cap-binding complex and eIFs and subsequent binding to 43S	Reactome
P25398	RPS12	ribosomal protein S12	6206	Yes	No	No	No	No	No	No	No			Activation of the mRNA upon binding of the cap-binding complex and eIFs and subsequent binding to 43S	Reactome
Q14240	EIF4A2	eukaryotic translation initiation factor 4A isoform 2	1974	Yes	No	No	No	No	No	Yes	No			Activation of the mRNA upon binding of the cap-binding complex and eIFs and subsequent binding to 43S	Reactome
Q92901	RPL3L	ribosomal protein L3-like	6123	Yes	No	No	No	No	No	No	No			Activation of the mRNA upon binding of the cap-binding complex and eIFs and subsequent binding to 43S	Reactome
P62280	RPS11	ribosomal protein S11	6205	Yes	No	No	No	No	No	No	No			Activation of the mRNA upon binding of the cap-binding complex and eIFs and subsequent binding to 43S	Reactome
O75821	EIF3G	eukaryotic translation initiation factor 3 subunit G	8666	Yes	No	No	No	No	No	No	No			Activation of the mRNA upon binding of the cap-binding complex and eIFs and subsequent binding to 43S	Reactome
Q07020	RPL18	ribosomal protein L18	6141	Yes	No	No	No	No	No	Yes	No			Activation of the mRNA upon binding of the cap-binding complex and eIFs and subsequent binding to 43S	Reactome
P05387	RPLP2	ribosomal protein large P2	6181	Yes	No	No	No	No	No	No	No			Activation of the mRNA upon binding of the cap-binding complex and eIFs and subsequent binding to 43S	Reactome
Q13347	EIF3I	eukaryotic translation initiation factor 3 subunit I	8668	Yes	No	No	No	No	No	No	No			Activation of the mRNA upon binding of the cap-binding complex and eIFs and subsequent binding to 43S	Reactome
O15371	EIF3D	eukaryotic translation initiation factor 3 subunit D	8664	Yes	No	No	No	No	No	No	No			Activation of the mRNA upon binding of the cap-binding complex and eIFs and subsequent binding to 43S	Reactome
Q14152	EIF3A	eukaryotic translation initiation factor 3 subunit A	8661	Yes	No	No	No	No	No	No	No			Activation of the mRNA upon binding of the cap-binding complex and eIFs and subsequent binding to 43S	Reactome
O15372	EIF3H	eukaryotic translation initiation factor 3 subunit H	8667	Yes	No	No	No	No	No	Yes	No			Activation of the mRNA upon binding of the cap-binding complex and eIFs and subsequent binding to 43S	Reactome
O00303	EIF3F	eukaryotic translation initiation factor 3 subunit F	8665	Yes	No	No	No	No	No	No	No			Activation of the mRNA upon binding of the cap-binding complex and eIFs and subsequent binding to 43S	Reactome
Q9UBQ5	EIF3K	eukaryotic translation initiation factor 3 subunit K	27335	Yes	No	No	No	No	No	No	No			Activation of the mRNA upon binding of the cap-binding complex and eIFs and subsequent binding to 43S	Reactome
O75822	EIF3J	eukaryotic translation initiation factor 3 subunit J	8669	Yes	No	No	Yes	No	No	No	No			Activation of the mRNA upon binding of the cap-binding complex and eIFs and subsequent binding to 43S	Reactome
Q99613	EIF3C	eukaryotic translation initiation factor 3 subunit C	8663	Yes	No	No	No	No	No	No	No			Activation of the mRNA upon binding of the cap-binding complex and eIFs and subsequent binding to 43S	Reactome
P47914	RPL29	ribosomal protein L29	6159	Yes	No	No	No	No	No	No	No			Activation of the mRNA upon binding of the cap-binding complex and eIFs and subsequent binding to 43S	Reactome
P62266	RPS23	ribosomal protein S23	6228	Yes	No	No	No	No	No	No	No			Activation of the mRNA upon binding of the cap-binding complex and eIFs and subsequent binding to 43S	Reactome
P23588	EIF4B	eukaryotic translation initiation factor 4B	1975	Yes	No	No	No	No	No	No	No			Activation of the mRNA upon binding of the cap-binding complex and eIFs and subsequent binding to 43S	Reactome
P39019	RPS19	ribosomal protein S19	6223	Yes	No	No	No	No	No	No	No			Activation of the mRNA upon binding of the cap-binding complex and eIFs and subsequent binding to 43S	Reactome
P62987	UBA52	ubiquitin A-52 residue ribosomal protein fusion product 1	7311	Yes	No	No	Yes	No	No	No	No			Activation of the mRNA upon binding of the cap-binding complex and eIFs and subsequent binding to 43S	Reactome
P61513	RPL37A	ribosomal protein L37a	6168	Yes	No	No	No	No	No	No	No			Activation of the mRNA upon binding of the cap-binding complex and eIFs and subsequent binding to 43S	Reactome
P40429	RPL13A	ribosomal protein L13a	23521	Yes	No	No	No	No	No	No	No			Activation of the mRNA upon binding of the cap-binding complex and eIFs and subsequent binding to 43S	Reactome
P46776	RPL27A	ribosomal protein L27a	6157	Yes	No	No	No	No	No	No	No			Activation of the mRNA upon binding of the cap-binding complex and eIFs and subsequent binding to 43S	Reactome
P05198	EIF2S1	eukaryotic translation initiation factor 2 subunit 1 alpha 35kDa	1965	Yes	Yes	No	Yes	No	No	No	No	tat	tat	Activation of the mRNA upon binding of the cap-binding complex and eIFs and subsequent binding to 43S	Reactome
P20042	EIF2S2	eukaryotic translation initiation factor 2 subunit 2 beta 38kDa	8894	Yes	Yes	No	Yes	No	No	No	No	tat	tat	Activation of the mRNA upon binding of the cap-binding complex and eIFs and subsequent binding to 43S	Reactome
P15880	RPS2	ribosomal protein S2	6187	Yes	No	No	No	No	No	No	No			Activation of the mRNA upon binding of the cap-binding complex and eIFs and subsequent binding to 43S	Reactome
P18124	RPL7	ribosomal protein L7	6129	Yes	No	No	No	No	No	No	No			Activation of the mRNA upon binding of the cap-binding complex and eIFs and subsequent binding to 43S	Reactome
P62269	RPS18	ribosomal protein S18	6222	Yes	No	No	No	No	No	No	No			Activation of the mRNA upon binding of the cap-binding complex and eIFs and subsequent binding to 43S	Reactome
P83881	RPL36A	ribosomal protein L36a	6173	Yes	No	No	No	No	No	No	No			Activation of the mRNA upon binding of the cap-binding complex and eIFs and subsequent binding to 43S	Reactome
P61313	RPL15	ribosomal protein L15	6138	Yes	No	No	No	No	No	No	No			Activation of the mRNA upon binding of the cap-binding complex and eIFs and subsequent binding to 43S	Reactome
P62854	RPS26	ribosomal protein S26	6231	Yes	No	No	No	No	No	No	No			Activation of the mRNA upon binding of the cap-binding complex and eIFs and subsequent binding to 43S	Reactome
P60866	RPS20	ribosomal protein S20	6224	Yes	No	No	No	No	No	No	No			Activation of the mRNA upon binding of the cap-binding complex and eIFs and subsequent binding to 43S	Reactome
P62906	RPL10A	ribosomal protein L10a	4736	Yes	No	No	No	No	No	Yes	No			Activation of the mRNA upon binding of the cap-binding complex and eIFs and subsequent binding to 43S	Reactome
Q02543	RPL18A	ribosomal protein L18a	6142	Yes	No	No	No	No	No	No	No			Activation of the mRNA upon binding of the cap-binding complex and eIFs and subsequent binding to 43S	Reactome
P62891	RPL39	ribosomal protein L39	6170	No information	No	No	No	No	No	No	No			Activation of the mRNA upon binding of the cap-binding complex and eIFs and subsequent binding to 43S	Reactome
P61927	RPL37	ribosomal protein L37	6167	Yes	No	No	No	No	No	No	No			Activation of the mRNA upon binding of the cap-binding complex and eIFs and subsequent binding to 43S	Reactome
P62917	RPL8	ribosomal protein L8	6132	Yes	No	No	No	No	No	No	No			Activation of the mRNA upon binding of the cap-binding complex and eIFs and subsequent binding to 43S	Reactome
P62945	RPL41	ribosomal protein L41	6171	No information	No	No	No	No	No	No	No			Activation of the mRNA upon binding of the cap-binding complex and eIFs and subsequent binding to 43S	Reactome
P36578	RPL4	ribosomal protein L4	6124	Yes	No	No	No	No	No	No	No			Activation of the mRNA upon binding of the cap-binding complex and eIFs and subsequent binding to 43S	Reactome
P18077	RPL35A	ribosomal protein L35a	6165	Yes	No	No	No	No	No	No	No			Activation of the mRNA upon binding of the cap-binding complex and eIFs and subsequent binding to 43S	Reactome
P62910	RPL32	ribosomal protein L32	6161	Yes	No	No	No	No	No	No	No			Activation of the mRNA upon binding of the cap-binding complex and eIFs and subsequent binding to 43S	Reactome
P63173	RPL38	ribosomal protein L38	6169	Yes	No	No	No	No	No	No	No			Activation of the mRNA upon binding of the cap-binding complex and eIFs and subsequent binding to 43S	Reactome
P62424	RPL7A	ribosomal protein L7a	6130	Yes	No	No	No	No	No	No	No			Activation of the mRNA upon binding of the cap-binding complex and eIFs and subsequent binding to 43S	Reactome
P46777	RPL5	ribosomal protein L5	6125	Yes	Yes	No	Yes	No	No	No	No	rev	rev	Activation of the mRNA upon binding of the cap-binding complex and eIFs and subsequent binding to 43S	Reactome
P18621	RPL17	ribosomal protein L17	6139	Yes	No	No	No	No	No	No	No			Activation of the mRNA upon binding of the cap-binding complex and eIFs and subsequent binding to 43S	Reactome
P05388	RPLP0	ribosomal protein large P0	6175	Yes	No	No	No	No	No	No	No			Activation of the mRNA upon binding of the cap-binding complex and eIFs and subsequent binding to 43S	Reactome
P27635	RPL10	ribosomal protein L10	6134	Yes	No	No	No	No	No	No	No			Activation of the mRNA upon binding of the cap-binding complex and eIFs and subsequent binding to 43S	Reactome
Q02878	RPL6	ribosomal protein L6	6128	Yes	No	No	No	No	No	No	No			Activation of the mRNA upon binding of the cap-binding complex and eIFs and subsequent binding to 43S	Reactome
P50914	RPL14	ribosomal protein L14	9045	Yes	No	No	No	No	No	No	No			Activation of the mRNA upon binding of the cap-binding complex and eIFs and subsequent binding to 43S	Reactome
P49207	RPL34	ribosomal protein L34	6164	Yes	No	No	No	No	No	No	No			Activation of the mRNA upon binding of the cap-binding complex and eIFs and subsequent binding to 43S	Reactome
P83731	RPL24	ribosomal protein L24	6152	Yes	No	No	No	No	No	No	No			Activation of the mRNA upon binding of the cap-binding complex and eIFs and subsequent binding to 43S	Reactome
P46779	RPL28	ribosomal protein L28	6158	Yes	No	No	No	No	No	No	No			Activation of the mRNA upon binding of the cap-binding complex and eIFs and subsequent binding to 43S	Reactome
P84098	RPL19	ribosomal protein L19	6143	Yes	No	No	No	No	No	No	No			Activation of the mRNA upon binding of the cap-binding complex and eIFs and subsequent binding to 43S	Reactome
P05386	RPLP1	ribosomal protein large P1	6176	Yes	No	No	Yes	No	No	No	No			Activation of the mRNA upon binding of the cap-binding complex and eIFs and subsequent binding to 43S	Reactome
P62829	RPL23	ribosomal protein L23	9349	Yes	No	No	No	No	No	No	No			Activation of the mRNA upon binding of the cap-binding complex and eIFs and subsequent binding to 43S	Reactome
Q9UNX3	RPL26L1	ribosomal protein L26-like 1	51121	Yes	No	No	No	No	No	No	No			Activation of the mRNA upon binding of the cap-binding complex and eIFs and subsequent binding to 43S	Reactome
P35268	RPL22	ribosomal protein L22	6146	Yes	No	No	No	No	No	No	No			Activation of the mRNA upon binding of the cap-binding complex and eIFs and subsequent binding to 43S	Reactome
P62899	RPL31	ribosomal protein L31	6160	Yes	No	No	No	No	No	No	No			Activation of the mRNA upon binding of the cap-binding complex and eIFs and subsequent binding to 43S	Reactome
P39023	RPL3	ribosomal protein L3	6122	Yes	Yes	No	Yes	No	No	No	No	tat	tat	Activation of the mRNA upon binding of the cap-binding complex and eIFs and subsequent binding to 43S	Reactome
P62750	RPL23A	ribosomal protein L23a	6147	Yes	No	No	No	No	No	No	No			Activation of the mRNA upon binding of the cap-binding complex and eIFs and subsequent binding to 43S	Reactome
P61254	RPL26	ribosomal protein L26	6154	Yes	No	No	No	No	No	No	No			Activation of the mRNA upon binding of the cap-binding complex and eIFs and subsequent binding to 43S	Reactome
P55010	EIF5	eukaryotic translation initiation factor 5	1983	Yes	No	No	No	No	No	No	No			Activation of the mRNA upon binding of the cap-binding complex and eIFs and subsequent binding to 43S	Reactome
P46783	RPS10	ribosomal protein S10	6204	Yes	No	No	No	No	No	No	No			Activation of the mRNA upon binding of the cap-binding complex and eIFs and subsequent binding to 43S	Reactome
P62081	RPS7	ribosomal protein S7	6201	Yes	No	No	No	No	No	No	No			Activation of the mRNA upon binding of the cap-binding complex and eIFs and subsequent binding to 43S	Reactome
Q15056	EIF4H	eukaryotic translation initiation factor 4H	7458	Yes	No	No	No	No	No	No	No			Activation of the mRNA upon binding of the cap-binding complex and eIFs and subsequent binding to 43S	Reactome
P23396	RPS3	ribosomal protein S3	6188	Yes	No	No	No	No	No	No	No			Activation of the mRNA upon binding of the cap-binding complex and eIFs and subsequent binding to 43S	Reactome
P06730	EIF4E	eukaryotic translation initiation factor 4E	1977	Yes	No	Yes	No	No	No	No	Yes			Activation of the mRNA upon binding of the cap-binding complex and eIFs and subsequent binding to 43S	Reactome
P62241	RPS8	ribosomal protein S8	6202	Yes	No	No	No	No	No	No	No			Activation of the mRNA upon binding of the cap-binding complex and eIFs and subsequent binding to 43S	Reactome
P46781	RPS9	ribosomal protein S9	6203	Yes	No	No	No	No	No	No	No			Activation of the mRNA upon binding of the cap-binding complex and eIFs and subsequent binding to 43S	Reactome
P62273	RPS29	ribosomal protein S29	6235	Yes	No	No	No	No	No	No	No			Activation of the mRNA upon binding of the cap-binding complex and eIFs and subsequent binding to 43S	Reactome
P62277	RPS13	ribosomal protein S13	6207	Yes	No	No	No	No	No	No	No			Activation of the mRNA upon binding of the cap-binding complex and eIFs and subsequent binding to 43S	Reactome
P62979	RPS27A	ribosomal protein S27a	6233	Yes	No	No	No	No	No	No	No			Activation of the mRNA upon binding of the cap-binding complex and eIFs and subsequent binding to 43S	Reactome
P62244	RPS15A	ribosomal protein S15a	6210	Yes	No	No	No	No	No	No	No			Activation of the mRNA upon binding of the cap-binding complex and eIFs and subsequent binding to 43S	Reactome
P46782	RPS5	ribosomal protein S5	6193	Yes	No	No	No	No	No	No	No			Activation of the mRNA upon binding of the cap-binding complex and eIFs and subsequent binding to 43S	Reactome
P62701	RPS4X	ribosomal protein S4 X-linked	6191	Yes	No	No	No	No	No	No	No			Activation of the mRNA upon binding of the cap-binding complex and eIFs and subsequent binding to 43S	Reactome
P62753	RPS6	ribosomal protein S6	6194	Yes	No	No	No	No	No	No	No			Activation of the mRNA upon binding of the cap-binding complex and eIFs and subsequent binding to 43S	Reactome
P08708	RPS17	ribosomal protein S17	6218	Yes	No	No	No	No	No	No	No			Activation of the mRNA upon binding of the cap-binding complex and eIFs and subsequent binding to 43S	Reactome
P62861	FAU	Finkel-Biskis-Reilly murine sarcoma virus (FBR-MuSV) ubiquitously expressed	2197	Yes	No	No	No	No	No	No	No			Activation of the mRNA upon binding of the cap-binding complex and eIFs and subsequent binding to 43S	Reactome
P62847	RPS24	ribosomal protein S24	6229	Yes	No	No	No	No	No	No	No			Activation of the mRNA upon binding of the cap-binding complex and eIFs and subsequent binding to 43S	Reactome
Q04637	EIF4G1	eukaryotic translation initiation factor 4 gamma 1	1981	Yes	Yes	No	Yes	No	No	No	No	pol_protease	pol_protease	Activation of the mRNA upon binding of the cap-binding complex and eIFs and subsequent binding to 43S	Reactome
P42677	RPS27	ribosomal protein S27	6232	Yes	No	No	No	No	No	No	No			Activation of the mRNA upon binding of the cap-binding complex and eIFs and subsequent binding to 43S	Reactome
P47813	EIF1AX	eukaryotic translation initiation factor 1A X-linked	1964	Yes	No	No	No	No	No	No	No			Activation of the mRNA upon binding of the cap-binding complex and eIFs and subsequent binding to 43S	Reactome
P61247	RPS3A	ribosomal protein S3A	6189	Yes	No	No	No	No	No	No	No			Activation of the mRNA upon binding of the cap-binding complex and eIFs and subsequent binding to 43S	Reactome
P22090	RPS4Y1	ribosomal protein S4 Y-linked 1	6192	Yes	No	No	No	No	No	No	No			Activation of the mRNA upon binding of the cap-binding complex and eIFs and subsequent binding to 43S	Reactome
P62249	RPS16	ribosomal protein S16	6217	Yes	No	No	No	No	No	No	No			Activation of the mRNA upon binding of the cap-binding complex and eIFs and subsequent binding to 43S	Reactome
P49189	ALDH9A1	aldehyde dehydrogenase 9 family member A1	223	Yes	No	No	No	No	No	No	Yes			Carnitine synthesis	Reactome
P34896	SHMT1	serine hydroxymethyltransferase 1 (soluble)	6470	Yes	No	No	No	No	No	No	Yes			Carnitine synthesis	Reactome
O75936	BBOX1	butyrobetaine (gamma) 2-oxoglutarate dioxygenase (gamma-butyrobetaine hydroxylase) 1	8424	Yes	No	No	No	No	No	No	Yes			Carnitine synthesis	Reactome
Q9NVH6	TMLHE	trimethyllysine hydroxylase epsilon	55217	Yes	No	No	No	No	No	No	Yes			Carnitine synthesis	Reactome
Q14790	CASP8	caspase 8 apoptosis-related cysteine peptidase	841	Yes	No	Yes	Yes	No	No	No	No			Caspase-8 is formed from procaspase-8	Reactome
P35611	ADD1	adducin 1 (alpha)	118	Yes	No	No	No	No	No	No	No			Caspase-mediated cleavage of cytoskeletal proteins	Reactome
P42574	CASP3	caspase 3 apoptosis-related cysteine peptidase	836	Yes	Yes	Yes	Yes	Yes	No	No	Yes	env_gp120 env_gp41	env_gp120 env_gp41 env_gp160 nef	Caspase-mediated cleavage of cytoskeletal proteins	Reactome
P06396	GSN	gelsolin (amyloidosis Finnish type)	2934	Yes	No	Yes	No	No	No	No	No			Caspase-mediated cleavage of cytoskeletal proteins	Reactome
A4D2I9	DBNL	drebrin-like	28988	Yes	No	No	No	No	No	No	No			Caspase-mediated cleavage of cytoskeletal proteins	Reactome
P10636	MAPT	microtubule-associated protein tau	4137	Yes	No	No	Yes	No	No	No	No			Caspase-mediated cleavage of cytoskeletal proteins	Reactome
Q15149	PLEC1	plectin 1 intermediate filament binding protein 500kDa	5339	Yes	No	Yes	No	No	No	No	No			Caspase-mediated cleavage of cytoskeletal proteins	Reactome
P55212	CASP6	caspase 6 apoptosis-related cysteine peptidase	839	Yes	No	Yes	Yes	No	No	No	No			Caspase-mediated cleavage of cytoskeletal proteins	Reactome
P08670	VIM	vimentin	7431	Yes	Yes	Yes	Yes	No	No	No	No	pol_protease	pol_protease tat	Caspase-mediated cleavage of cytoskeletal proteins	Reactome
Q14790	CASP8	caspase 8 apoptosis-related cysteine peptidase	841	Yes	No	Yes	Yes	No	No	No	No			Caspase-mediated cleavage of cytoskeletal proteins	Reactome
Q13813	SPTAN1	spectrin alpha non-erythrocytic 1 (alpha-fodrin)	6709	Yes	Yes	No	Yes	No	No	Yes	No	pol_protease	pol_protease	Caspase-mediated cleavage of cytoskeletal proteins	Reactome
O43903	GAS2	growth arrest-specific 2	2620	Yes	No	No	No	No	No	No	No			Caspase-mediated cleavage of cytoskeletal proteins	Reactome
Q13813	SPTAN1	spectrin alpha non-erythrocytic 1 (alpha-fodrin)	6709	Yes	Yes	No	Yes	No	No	Yes	No	pol_protease	pol_protease	Caspase cascade in apoptosis	NCI
Q13489	BIRC3	baculoviral IAP repeat-containing 3	330	Yes	No	Yes	No	No	No	No	No			Caspase cascade in apoptosis	NCI
P55212	CASP6	caspase 6 apoptosis-related cysteine peptidase	839	Yes	No	Yes	Yes	No	No	No	No			Caspase cascade in apoptosis	NCI
Q07812	BAX	BCL2-associated X protein	581	Yes	Yes	Yes	Yes	No	No	No	No	env_gp120 tat	tat env_gp120	Caspase cascade in apoptosis	NCI
P68133	ACTA1	actin alpha 1 skeletal muscle	58	Yes	Yes	Yes	Yes	Yes	No	No	Yes	gag_matrix pol_protease	pol_protease gag_matrix tat	Caspase cascade in apoptosis	NCI
P08670	VIM	vimentin	7431	Yes	Yes	Yes	Yes	No	No	No	No	pol_protease	pol_protease tat	Caspase cascade in apoptosis	NCI
P49662	CASP4	caspase 4 apoptosis-related cysteine peptidase	837	Yes	No	No	No	No	No	No	No			Caspase cascade in apoptosis	NCI
P52566	ARHGDIB	Rho GDP dissociation inhibitor (GDI) beta	397	Yes	No	No	No	No	No	No	No			Caspase cascade in apoptosis	NCI
P42574	CASP3	caspase 3 apoptosis-related cysteine peptidase	836	Yes	Yes	Yes	Yes	Yes	No	No	Yes	env_gp120 env_gp41	env_gp120 env_gp41 env_gp160 nef	Caspase cascade in apoptosis	NCI
P07385					No	No	No	No	No	No	No			Caspase cascade in apoptosis	NCI
P05549	TFAP2A	transcription factor AP-2 alpha (activating enhancer binding protein 2 alpha)	7020	Yes	No	No	Yes	No	No	No	No			Caspase cascade in apoptosis	NCI
P36956	SREBF1	sterol regulatory element binding transcription factor 1	6720	Yes	No	No	Yes	No	No	No	No			Caspase cascade in apoptosis	NCI
O43903	GAS2	growth arrest-specific 2	2620	Yes	No	No	No	No	No	No	No			Caspase cascade in apoptosis	NCI
Q14980	NUMA1	nuclear mitotic apparatus protein 1	4926	Yes	No	No	No	No	No	No	No			Caspase cascade in apoptosis	NCI
Q13233	MAP3K1	mitogen-activated protein kinase kinase kinase 1	4214	No information	No	No	No	No	No	No	No			Caspase cascade in apoptosis	NCI
P06396	GSN	gelsolin (amyloidosis Finnish type)	2934	Yes	No	Yes	No	No	No	No	No			Caspase cascade in apoptosis	NCI
Q14790	CASP8	caspase 8 apoptosis-related cysteine peptidase	841	Yes	No	Yes	Yes	No	No	No	No			Caspase cascade in apoptosis	NCI
O76075	DFFB	DNA fragmentation factor 40kDa beta polypeptide (caspase-activated DNase)	1677	Yes	No	Yes	No	No	No	No	No			Caspase cascade in apoptosis	NCI
P98170	XIAP	X-linked inhibitor of apoptosis	331	Yes	No	No	Yes	No	No	Yes	Yes			Caspase cascade in apoptosis	NCI
P14222	PRF1	perforin 1 (pore forming protein)	5551	Yes	No	Yes	No	No	No	No	No			Caspase cascade in apoptosis	NCI
Q9Y281	CFL2	cofilin 2 (muscle)	1073	Yes	No	Yes	No	No	No	No	No			Caspase cascade in apoptosis	NCI
Q13490	BIRC2	baculoviral IAP repeat-containing 2	329	Yes	No	Yes	No	No	No	No	No			Caspase cascade in apoptosis	NCI
Q07820	MCL1	myeloid cell leukemia sequence 1 (BCL2-related)	4170	Yes	No	No	No	No	No	No	No			Caspase cascade in apoptosis	NCI
P10415	BCL2	B-cell CLL/lymphoma 2	596	Yes	Yes	Yes	Yes	No	No	No	Yes	pol_protease tat	tat pol_protease	Caspase cascade in apoptosis	NCI
P42575	CASP2	caspase 2 apoptosis-related cysteine peptidase	835	Yes	No	No	No	No	No	No	No			Caspase cascade in apoptosis	NCI
Q9NR28	DIABLO	diablo homolog (Drosophila)	56616	Yes	No	Yes	No	No	No	No	No			Caspase cascade in apoptosis	NCI
P29466	CASP1	caspase 1 apoptosis-related cysteine peptidase (interleukin 1 beta convertase)	834	Yes	Yes	Yes	Yes	No	No	No	Yes	env_gp120	env_gp120	Caspase cascade in apoptosis	NCI
P05067	APP	amyloid beta (A4) precursor protein	351	Yes	Yes	Yes	Yes	No	No	No	No	pol_protease	pol_protease	Caspase cascade in apoptosis	NCI
P09874	PARP1	poly (ADP-ribose) polymerase 1	142	Yes	Yes	Yes	Yes	No	No	No	Yes	pol_protease	pol_protease	Caspase cascade in apoptosis	NCI
O15293					No	No	No	No	No	No	No			Caspase cascade in apoptosis	NCI
Q12933	TRAF2	TNF receptor-associated factor 2	7186	Yes	No	No	Yes	No	No	No	No		tat	Caspase cascade in apoptosis	NCI
P55211	CASP9	caspase 9 apoptosis-related cysteine peptidase	842	Yes	No	Yes	Yes	No	No	No	No			Caspase cascade in apoptosis	NCI
O14727	APAF1	apoptotic peptidase activating factor 1	317	Yes	No	Yes	No	No	No	No	Yes			Caspase cascade in apoptosis	NCI
P02545	LMNA	lamin A/C	4000	Yes	Yes	Yes	Yes	No	No	No	No	rev tat	tat rev	Caspase cascade in apoptosis	NCI
Q03252	LMNB2	lamin B2	84823	Yes	Yes	Yes	Yes	No	No	No	No	tat	tat	Caspase cascade in apoptosis	NCI
P20700	LMNB1	lamin B1	4001	Yes	Yes	Yes	Yes	No	No	No	No	tat	tat	Caspase cascade in apoptosis	NCI
Q01826	SATB1	SATB homeobox 1	6304	Yes	No	No	Yes	No	No	No	No			Caspase cascade in apoptosis	NCI
O00273	DFFA	DNA fragmentation factor 45kDa alpha polypeptide	1676	Yes	No	Yes	No	No	No	No	No			Caspase cascade in apoptosis	NCI
Q92851	CASP10	caspase 10 apoptosis-related cysteine peptidase	843	Yes	No	No	Yes	No	No	No	No			Caspase cascade in apoptosis	NCI
Q05397	PTK2	PTK2 protein tyrosine kinase 2	5747	Yes	Yes	No	Yes	No	No	No	Yes	tat	tat	Caspase cascade in apoptosis	NCI
Q13546	RIPK1	receptor (TNFRSF)-interacting serine-threonine kinase 1	8737	Yes	No	No	No	No	No	No	No			Caspase cascade in apoptosis	NCI
P05783	KRT18	keratin 18	3875	Yes	No	No	Yes	No	No	No	No			Caspase cascade in apoptosis	NCI
Q16548	BCL2A1	BCL2-related protein A1	597	Yes	No	Yes	No	Yes	No	No	No			Caspase cascade in apoptosis	NCI
P19438	TNFRSF1A	tumor necrosis factor receptor superfamily member 1A	7132	Yes	No	Yes	Yes	No	No	No	Yes			Caspase cascade in apoptosis	NCI
Q07817	BCL2L1	BCL2-like 1	598	Yes	Yes	Yes	Yes	Yes	No	No	No	env_gp160	env_gp160 tat	Caspase cascade in apoptosis	NCI
P55957	BID	BH3 interacting domain death agonist	637	Yes	No	Yes	No	No	No	No	No			Caspase cascade in apoptosis	NCI
P78560	CRADD	CASP2 and RIPK1 domain containing adaptor with death domain	8738	No information	No	No	No	No	No	No	No			Caspase cascade in apoptosis	NCI
P11387	TOP1	topoisomerase (DNA) I	7150	Yes	No	Yes	Yes	No	No	No	Yes			Caspase cascade in apoptosis	NCI
P01375	TNF	tumor necrosis factor (TNF superfamily member 2)	7124	Yes	Yes	Yes	Yes	No	No	No	Yes	env_gp120 tat	tat env_gp120	Caspase cascade in apoptosis	NCI
Q15628	TRADD	TNFRSF1A-associated via death domain	8717	Yes	No	Yes	No	No	No	No	No			Caspase cascade in apoptosis	NCI
Q9HB75	LRDD	leucine-rich repeats and death domain containing	55367	Yes	No	No	No	No	No	No	No			Caspase cascade in apoptosis	NCI
Q92843	BCL2L2	BCL2-like 2	599	Yes	No	No	No	No	No	No	No			Caspase cascade in apoptosis	NCI
P55210	CASP7	caspase 7 apoptosis-related cysteine peptidase	840	Yes	No	No	Yes	No	No	No	Yes			Caspase cascade in apoptosis	NCI
P10144	GZMB	granzyme B (granzyme 2 cytotoxic T-lymphocyte-associated serine esterase 1)	3002	Yes	No	No	No	No	No	No	Yes			Caspase cascade in apoptosis	NCI
P53667	LIMK1	LIM domain kinase 1	3984	Yes	No	No	Yes	No	No	No	No			Caspase cascade in apoptosis	NCI
O00211					No	No	No	No	No	No	No			Caspase cascade in apoptosis	NCI
P99999	CYCS	cytochrome c somatic	54205	Yes	No	Yes	Yes	No	No	Yes	Yes		tat	Caspase cascade in apoptosis	NCI
P05412	JUN	jun oncogene	3725	Yes	Yes	Yes	Yes	No	No	No	Yes	env_gp120 tat	tat env_gp120	Downstream signaling in na&#xef;ve CD8+ T cells	NCI
P53779	MAPK10	mitogen-activated protein kinase 10	5602	Yes	No	Yes	No	No	No	No	Yes			Downstream signaling in na&#xef;ve CD8+ T cells	NCI
P45984	MAPK9	mitogen-activated protein kinase 9	5601	Yes	No	Yes	Yes	No	No	No	No		tat	Downstream signaling in na&#xef;ve CD8+ T cells	NCI
P45983	MAPK8	mitogen-activated protein kinase 8	5599	Yes	No	Yes	Yes	No	No	No	No		tat	Downstream signaling in na&#xef;ve CD8+ T cells	NCI
P19419	ELK1	ELK1 member of ETS oncogene family	2002	No information	No	Yes	Yes	No	No	No	No			Downstream signaling in na&#xef;ve CD8+ T cells	NCI
Q02750	MAP2K1	mitogen-activated protein kinase kinase 1	5604	Yes	Yes	Yes	Yes	Yes	No	No	Yes	pol_RT		Downstream signaling in na&#xef;ve CD8+ T cells	NCI
P36507	MAP2K2	mitogen-activated protein kinase kinase 2	5605	Yes	No	Yes	Yes	No	No	No	No		vpr	Downstream signaling in na&#xef;ve CD8+ T cells	NCI
Q13469	NFATC2	nuclear factor of activated T-cells cytoplasmic calcineurin-dependent 2	4773	Yes	Yes	Yes	Yes	No	No	No	No	tat	tat	Downstream signaling in na&#xef;ve CD8+ T cells	NCI
Q05655	PRKCD	protein kinase C delta	5580	Yes	Yes	Yes	Yes	Yes	No	No	No	env_gp120 env_gp160 pol_RT tat	tat env_gp160 env_gp120 env_gp41 gag_matrix pol_RT gag_capsid	Downstream signaling in na&#xef;ve CD8+ T cells	NCI
O95644	NFATC1	nuclear factor of activated T-cells cytoplasmic calcineurin-dependent 1	4772	Yes	No	Yes	Yes	No	No	No	No		tat	Downstream signaling in na&#xef;ve CD8+ T cells	NCI
Q04759	PRKCQ	protein kinase C theta	5588	Yes	Yes	Yes	Yes	Yes	No	No	Yes	env_gp120 env_gp160 nef pol_RT tat	tat env_gp120 nef pol_RT env_gp160 env_gp41	Downstream signaling in na&#xef;ve CD8+ T cells	NCI
P14222	PRF1	perforin 1 (pore forming protein)	5551	Yes	No	Yes	No	No	No	No	No			Downstream signaling in na&#xef;ve CD8+ T cells	NCI
P01566	IFNA10	interferon alpha 10	3446	No information	No	No	No	No	No	No	No			Downstream signaling in na&#xef;ve CD8+ T cells	NCI
P60568	IL2	interleukin 2	3558	Yes	Yes	Yes	Yes	No	No	No	Yes	env_gp120 nef	env_gp120 nef	Downstream signaling in na&#xef;ve CD8+ T cells	NCI
O95644	NFATC1	nuclear factor of activated T-cells cytoplasmic calcineurin-dependent 1	4772	Yes	No	Yes	Yes	No	No	No	No		tat	Downstream signaling in na&#xef;ve CD8+ T cells	NCI
P28482	MAPK1	mitogen-activated protein kinase 1	5594	Yes	Yes	Yes	Yes	Yes	No	No	Yes	gag_matrix gag_p6 nef pol_RT rev tat vif	tat rev gag_matrix nef env_gp120 vif gag_nucleocapsid gag_p6 env_gp160 env_gp41 gag_pr55 vpr	Downstream signaling in na&#xef;ve CD8+ T cells	NCI
P27361	MAPK3	mitogen-activated protein kinase 3	5595	Yes	Yes	Yes	Yes	Yes	No	No	Yes	gag_matrix gag_p6 pol_RT rev tat vif	tat rev gag_matrix vif gag_p6 pol_protease	Downstream signaling in na&#xef;ve CD8+ T cells	NCI
P05129	PRKCG	protein kinase C gamma	5582	Yes	Yes	Yes	Yes	Yes	No	No	No	env_gp120 env_gp160 pol_RT tat	env_gp120 env_gp160 env_gp41 tat pol_RT gag_matrix	Downstream signaling in na&#xef;ve CD8+ T cells	NCI
Q12968	NFATC3	nuclear factor of activated T-cells cytoplasmic calcineurin-dependent 3	4775	Yes	No	Yes	Yes	No	No	No	No		tat	Downstream signaling in na&#xef;ve CD8+ T cells	NCI
O95644	NFATC1	nuclear factor of activated T-cells cytoplasmic calcineurin-dependent 1	4772	Yes	No	Yes	Yes	No	No	No	No		tat	Downstream signaling in na&#xef;ve CD8+ T cells	NCI
P17181	IFNAR1	interferon (alpha beta and omega) receptor 1	3454	No	No	Yes	No	No	No	No	Yes			Downstream signaling in na&#xef;ve CD8+ T cells	NCI
P01562	IFNA1	interferon alpha 1	3439	No	Yes	Yes	Yes	Yes	Yes	No	No	tat	tat	Downstream signaling in na&#xef;ve CD8+ T cells	NCI
P05013	IFNA6	interferon alpha 6	3443	No information	No	No	No	No	No	No	No			Downstream signaling in na&#xef;ve CD8+ T cells	NCI
P05015	IFNA16	interferon alpha 16	3449	No information	No	Yes	No	No	No	No	No			Downstream signaling in na&#xef;ve CD8+ T cells	NCI
P01567	IFNA7	interferon alpha 7	3444	No	No	Yes	No	No	No	No	No			Downstream signaling in na&#xef;ve CD8+ T cells	NCI
P48551	IFNAR2	interferon (alpha beta and omega) receptor 2	3455	No information	No	No	No	No	No	No	Yes			Downstream signaling in na&#xef;ve CD8+ T cells	NCI
P32881	IFNA8	interferon alpha 8	3445	No information	No	No	No	No	No	No	No			Downstream signaling in na&#xef;ve CD8+ T cells	NCI
P05014	IFNA4	interferon alpha 4	3441	No information	No	No	No	No	No	No	No			Downstream signaling in na&#xef;ve CD8+ T cells	NCI
P01568	IFNA21	interferon alpha 21	3452	Yes	No	No	No	No	No	No	No			Downstream signaling in na&#xef;ve CD8+ T cells	NCI
P01570	IFNA14	interferon alpha 14	3448	No	No	No	No	No	No	No	No			Downstream signaling in na&#xef;ve CD8+ T cells	NCI
P01563	IFNA2	interferon alpha 2	3440	Yes	No	Yes	No	No	No	No	No			Downstream signaling in na&#xef;ve CD8+ T cells	NCI
P01569	IFNA5	interferon alpha 5	3442	No information	No	No	No	No	No	No	No			Downstream signaling in na&#xef;ve CD8+ T cells	NCI
P01571	IFNA17	interferon alpha 17	3451	No information	No	No	No	No	No	No	No			Downstream signaling in na&#xef;ve CD8+ T cells	NCI
O95644	NFATC1	nuclear factor of activated T-cells cytoplasmic calcineurin-dependent 1	4772	Yes	No	Yes	Yes	No	No	No	No		tat	Downstream signaling in na&#xef;ve CD8+ T cells	NCI
P01116	KRAS	v-Ki-ras2 Kirsten rat sarcoma viral oncogene homolog	3845	Yes	No	Yes	Yes	No	No	No	No			Downstream signaling in na&#xef;ve CD8+ T cells	NCI
P05771	PRKCB	protein kinase C beta	5579	Yes	Yes	Yes	Yes	No	No	No	Yes	env_gp120 env_gp160 pol_RT tat	env_gp120 tat env_gp160 gag_matrix env_gp41 pol_RT	Downstream signaling in na&#xef;ve CD8+ T cells	NCI
P09693	CD3G	CD3g molecule gamma (CD3-TCR complex)	917	Yes	Yes	Yes	Yes	No	No	No	No	env_gp120 gag_capsid tat	tat env_gp120 gag_capsid	Downstream signaling in na&#xef;ve CD8+ T cells	NCI
O95644	NFATC1	nuclear factor of activated T-cells cytoplasmic calcineurin-dependent 1	4772	Yes	No	Yes	Yes	No	No	No	No		tat	Downstream signaling in na&#xef;ve CD8+ T cells	NCI
P18146	EGR1	early growth response 1	1958	Yes	Yes	No	Yes	No	No	No	No	tat	tat	Downstream signaling in na&#xef;ve CD8+ T cells	NCI
P01118					No	No	No	No	No	No	No			Downstream signaling in na&#xef;ve CD8+ T cells	NCI
P24723	PRKCH	protein kinase C eta	5583	Yes	Yes	Yes	Yes	Yes	No	Yes	No	env_gp120 env_gp160 pol_RT tat	tat env_gp120 pol_RT env_gp160	Downstream signaling in na&#xef;ve CD8+ T cells	NCI
P05771	PRKCB	protein kinase C beta	5579	Yes	Yes	Yes	Yes	No	No	No	Yes	env_gp120 env_gp160 pol_RT tat	env_gp120 tat env_gp160 gag_matrix env_gp41 pol_RT	Downstream signaling in na&#xef;ve CD8+ T cells	NCI
P17252	PRKCA	protein kinase C alpha	5578	Yes	Yes	Yes	Yes	Yes	No	No	Yes	env_gp120 env_gp160 gag_matrix nef pol_RT rev tat	nef env_gp120 env_gp41 rev env_gp160 tat pol_RT gag_matrix vif vpr pol_protease vpu gag_nucleocapsid gag_capsid	Downstream signaling in na&#xef;ve CD8+ T cells	NCI
Q02156	PRKCE	protein kinase C epsilon	5581	Yes	Yes	Yes	Yes	Yes	No	No	No	env_gp120 env_gp160 pol_RT tat	env_gp120 tat env_gp160 pol_RT env_gp41	Downstream signaling in na&#xef;ve CD8+ T cells	NCI
P01589	IL2RA	interleukin 2 receptor alpha	3559	Yes	No	Yes	No	No	No	No	Yes			Downstream signaling in na&#xef;ve CD8+ T cells	NCI
P01111	HRAS	v-Ha-ras Harvey rat sarcoma viral oncogene homolog	3265	Yes	No	Yes	Yes	No	No	No	No			Downstream signaling in na&#xef;ve CD8+ T cells	NCI
P01112	HRAS	v-Ha-ras Harvey rat sarcoma viral oncogene homolog	3265	Yes	No	Yes	Yes	No	No	No	Yes			Downstream signaling in na&#xef;ve CD8+ T cells	NCI
P01100	FOS	v-fos FBJ murine osteosarcoma viral oncogene homolog	2353	Yes	Yes	Yes	Yes	No	No	No	No	env_gp120 tat	tat env_gp120 env_gp160	Downstream signaling in na&#xef;ve CD8+ T cells	NCI
P10144	GZMB	granzyme B (granzyme 2 cytotoxic T-lymphocyte-associated serine esterase 1)	3002	Yes	No	No	No	No	No	No	Yes			Downstream signaling in na&#xef;ve CD8+ T cells	NCI
Q05513	PRKCZ	protein kinase C zeta	5590	Yes	Yes	Yes	Yes	Yes	No	No	No	env_gp120 env_gp160 pol_RT tat	tat env_gp120 env_gp160 pol_RT	Downstream signaling in na&#xef;ve CD8+ T cells	NCI
P05771	PRKCB	protein kinase C beta	5579	Yes	Yes	Yes	Yes	No	No	No	Yes	env_gp120 env_gp160 pol_RT tat	env_gp120 tat env_gp160 gag_matrix env_gp41 pol_RT	Downstream signaling in na&#xef;ve CD8+ T cells	NCI
P04439	HLA-A	major histocompatibility complex class I A	3105	Yes	Yes	Yes	Yes	Yes	No	No	No	env_gp120 env_gp160 gag_pr55 nef	env_gp120 env_gp160 nef	Downstream signaling in na&#xef;ve CD8+ T cells	NCI
P10966	CD8B	CD8b molecule	926	Yes	No	Yes	No	No	No	No	No			Downstream signaling in na&#xef;ve CD8+ T cells	NCI
P04049	RAF1	v-raf-1 murine leukemia viral oncogene homolog 1	5894	Yes	Yes	No	Yes	Yes	No	No	Yes	env_gp120 nef	env_gp120 env_gp160 nef gag_matrix env_gp41	Downstream signaling in na&#xef;ve CD8+ T cells	NCI
P01579	IFNG	interferon gamma	3458	Yes	Yes	Yes	Yes	No	No	No	Yes	env_gp120 env_gp41 gag_matrix pol_RT tat	env_gp120 env_gp41 gag_matrix tat pol_RT gag_capsid	Downstream signaling in na&#xef;ve CD8+ T cells	NCI
P14784	IL2RB	interleukin 2 receptor beta	3560	Yes	No	Yes	No	No	No	No	Yes			Downstream signaling in na&#xef;ve CD8+ T cells	NCI
O95644	NFATC1	nuclear factor of activated T-cells cytoplasmic calcineurin-dependent 1	4772	Yes	No	Yes	Yes	No	No	No	No		tat	Downstream signaling in na&#xef;ve CD8+ T cells	NCI
P31785	IL2RG	interleukin 2 receptor gamma (severe combined immunodeficiency)	3561	Yes	No	Yes	No	No	No	No	Yes			Downstream signaling in na&#xef;ve CD8+ T cells	NCI
P20963	CD247	CD247 molecule	919	Yes	Yes	No	Yes	Yes	No	No	No	gag_capsid nef tat	nef tat gag_capsid	Downstream signaling in na&#xef;ve CD8+ T cells	NCI
P04234	CD3D	CD3d molecule delta (CD3-TCR complex)	915	Yes	Yes	Yes	Yes	No	No	No	No	env_gp120 gag_capsid tat	env_gp120 tat gag_capsid	Downstream signaling in na&#xef;ve CD8+ T cells	NCI
P61769	B2M	beta-2-microglobulin	567	Yes	No	Yes	No	No	No	No	No			Downstream signaling in na&#xef;ve CD8+ T cells	NCI
P01732	CD8A	CD8a molecule	925	Yes	No	Yes	No	No	No	No	No			Downstream signaling in na&#xef;ve CD8+ T cells	NCI
P07766	CD3E	CD3e molecule epsilon (CD3-TCR complex)	916	Yes	Yes	Yes	Yes	No	No	No	Yes	env_gp120 gag_capsid tat	tat env_gp120 gag_capsid	Downstream signaling in na&#xef;ve CD8+ T cells	NCI
O95644	NFATC1	nuclear factor of activated T-cells cytoplasmic calcineurin-dependent 1	4772	Yes	No	Yes	Yes	No	No	No	No		tat	Downstream signaling in na&#xef;ve CD8+ T cells	NCI
P15056	BRAF	v-raf murine sarcoma viral oncogene homolog B1	673	Yes	No	No	No	No	No	No	Yes			Downstream signaling in na&#xef;ve CD8+ T cells	NCI
O95936	EOMES	eomesodermin homolog (Xenopus laevis)	8320	Yes	No	No	No	No	No	No	No			Downstream signaling in na&#xef;ve CD8+ T cells	NCI
P15407	FOSL1	FOS-like antigen 1	8061	No	No	No	No	No	No	No	No			Downstream signaling in na&#xef;ve CD8+ T cells	NCI
Q05215	EGR4	early growth response 4	1961	Yes	No	No	No	No	No	No	No			Downstream signaling in na&#xef;ve CD8+ T cells	NCI
Q14765	STAT4	signal transducer and activator of transcription 4	6775	Yes	No	No	No	No	No	No	No			Downstream signaling in na&#xef;ve CD8+ T cells	NCI
O95644	NFATC1	nuclear factor of activated T-cells cytoplasmic calcineurin-dependent 1	4772	Yes	No	Yes	Yes	No	No	No	No		tat	Downstream signaling in na&#xef;ve CD8+ T cells	NCI
O95644	NFATC1	nuclear factor of activated T-cells cytoplasmic calcineurin-dependent 1	4772	Yes	No	Yes	Yes	No	No	No	No		tat	Downstream signaling in na&#xef;ve CD8+ T cells	NCI
O95644	NFATC1	nuclear factor of activated T-cells cytoplasmic calcineurin-dependent 1	4772	Yes	No	Yes	Yes	No	No	No	No		tat	Downstream signaling in na&#xef;ve CD8+ T cells	NCI
P35236	PTPN7	protein tyrosine phosphatase non-receptor type 7	5778	Yes	No	No	No	No	No	No	No			Downstream signaling in na&#xef;ve CD8+ T cells	NCI
Q07011	TNFRSF9	tumor necrosis factor receptor superfamily member 9	3604	Yes	No	No	No	No	No	No	No			Downstream signaling in na&#xef;ve CD8+ T cells	NCI
P17275	JUNB	jun B proto-oncogene	3726	Yes	No	No	Yes	No	No	No	No		tat	Downstream signaling in na&#xef;ve CD8+ T cells	NCI
P43489	TNFRSF4	tumor necrosis factor receptor superfamily member 4	7293	Yes	No	No	No	No	No	Yes	No			Downstream signaling in na&#xef;ve CD8+ T cells	NCI
P41743	PRKCI	protein kinase C iota	5584	Yes	Yes	Yes	Yes	Yes	No	No	No	env_gp120 env_gp160 pol_RT tat	env_gp120 env_gp160 env_gp41 pol_RT tat nef	Downstream signaling in na&#xef;ve CD8+ T cells	NCI
P62158	CALM1	calmodulin 1 (phosphorylase kinase delta)	801	Yes	Yes	No	Yes	Yes	No	No	Yes	env_gp160 env_gp41 gag_matrix nef pol_protease	gag_matrix env_gp160 env_gp120 env_gp41 nef gag_capsid pol_protease tat gag_pr55	Downstream signaling in na&#xef;ve CD8+ T cells	NCI
P01375	TNF	tumor necrosis factor (TNF superfamily member 2)	7124	Yes	Yes	Yes	Yes	No	No	No	Yes	env_gp120 tat	tat env_gp120	Downstream signaling in na&#xef;ve CD8+ T cells	NCI
P48023	FASLG	Fas ligand (TNF superfamily member 6)	356	Yes	Yes	Yes	Yes	No	No	No	No	env_gp120 tat	env_gp120	Downstream signaling in na&#xef;ve CD8+ T cells	NCI
Q9Y5U5	TNFRSF18	tumor necrosis factor receptor superfamily member 18	8784	Yes	No	No	No	No	No	No	No			Downstream signaling in na&#xef;ve CD8+ T cells	NCI
O15111	CHUK	conserved helix-loop-helix ubiquitous kinase	1147	Yes	No	Yes	Yes	No	No	No	No			Downstream signaling in na&#xef;ve CD8+ T cells	NCI
Q05655	PRKCD	protein kinase C delta	5580	Yes	Yes	Yes	Yes	Yes	No	No	No	env_gp120 env_gp160 pol_RT tat	tat env_gp160 env_gp120 env_gp41 gag_matrix pol_RT gag_capsid	Downstream signaling in na&#xef;ve CD8+ T cells	NCI
P10747	CD28	CD28 molecule	940	Yes	Yes	Yes	Yes	No	No	No	No	env_gp120 env_gp160 tat	env_gp120 env_gp160 tat	Downstream signaling in na&#xef;ve CD8+ T cells	NCI
P61224	RAP1B	RAP1B member of RAS oncogene family	5908	Yes	No	No	No	No	No	Yes	No			Downstream signaling in na&#xef;ve CD8+ T cells	NCI
Q04759	PRKCQ	protein kinase C theta	5588	Yes	Yes	Yes	Yes	Yes	No	No	Yes	env_gp120 env_gp160 nef pol_RT tat	tat env_gp120 nef pol_RT env_gp160 env_gp41	Downstream signaling in na&#xef;ve CD8+ T cells	NCI
Q7LDG7	RASGRP2	RAS guanyl releasing protein 2 (calcium and DAG-regulated)	10235	Yes	No	No	No	No	No	No	No			Downstream signaling in na&#xef;ve CD8+ T cells	NCI
P43403	ZAP70	zeta-chain (TCR) associated protein kinase 70kDa	7535	Yes	Yes	Yes	Yes	No	No	No	Yes	env_gp120	env_gp120	Downstream signaling in na&#xef;ve CD8+ T cells	NCI
P43405	SYK	spleen tyrosine kinase	6850	Yes	No	No	Yes	No	No	No	Yes			Downstream signaling in na&#xef;ve CD8+ T cells	NCI
P14222	PRF1	perforin 1 (pore forming protein)	5551	Yes	No	Yes	No	No	No	No	No			Downstream signaling in na&#xef;ve CD8+ T cells	NCI
O75791	GRAP2	GRB2-related adaptor protein 2	9402	Yes	No	No	No	No	No	No	No			Downstream signaling in na&#xef;ve CD8+ T cells	NCI
Q13094	LCP2	lymphocyte cytosolic protein 2 (SH2 domain containing leukocyte protein of 76kDa)	3937	Yes	No	No	Yes	No	No	Yes	No			Downstream signaling in na&#xef;ve CD8+ T cells	NCI
O43561	LAT	linker for activation of T cells	27040	Yes	No	No	No	No	No	No	No			Downstream signaling in na&#xef;ve CD8+ T cells	NCI
P15498	VAV1	vav 1 guanine nucleotide exchange factor	7409	Yes	Yes	Yes	Yes	Yes	No	No	No	nef	nef tat	Downstream signaling in na&#xef;ve CD8+ T cells	NCI
Q8WWW0	RASSF5	Ras association (RalGDS/AF-6) domain family member 5	83593	Yes	No	No	No	No	No	No	No			Downstream signaling in na&#xef;ve CD8+ T cells	NCI
P31749	AKT1	v-akt murine thymoma viral oncogene homolog 1	207	Yes	No	Yes	Yes	No	No	Yes	Yes		tat	Downstream signaling in na&#xef;ve CD8+ T cells	NCI
P41279	MAP3K8	mitogen-activated protein kinase kinase kinase 8	1326	Yes	No	No	No	No	No	No	No			Downstream signaling in na&#xef;ve CD8+ T cells	NCI
P33681	CD80	CD80 molecule	941	Yes	Yes	Yes	Yes	No	No	No	Yes	nef	nef	Downstream signaling in na&#xef;ve CD8+ T cells	NCI
P42081	CD86	CD86 molecule	942	Yes	Yes	Yes	Yes	No	No	No	Yes	nef	nef	Downstream signaling in na&#xef;ve CD8+ T cells	NCI
P05129	PRKCG	protein kinase C gamma	5582	Yes	Yes	Yes	Yes	Yes	No	No	No	env_gp120 env_gp160 pol_RT tat	env_gp120 env_gp160 env_gp41 tat pol_RT gag_matrix	Downstream signaling in na&#xef;ve CD8+ T cells	NCI
P41240	CSK	c-src tyrosine kinase	1445	Yes	No	Yes	No	No	No	No	Yes			Downstream signaling in na&#xef;ve CD8+ T cells	NCI
Q9NWQ8	PAG1	phosphoprotein associated with glycosphingolipid microdomains 1	55824	Yes	No	No	No	No	No	No	No			Downstream signaling in na&#xef;ve CD8+ T cells	NCI
P19174	PLCG1	phospholipase C gamma 1	5335	Yes	No	Yes	Yes	No	No	No	No			Downstream signaling in na&#xef;ve CD8+ T cells	NCI
Q8TCU6	PREX1	phosphatidylinositol-3 4 5-trisphosphate-dependent Rac exchange factor 1	57580	Yes	No	No	No	No	No	No	No			Downstream signaling in na&#xef;ve CD8+ T cells	NCI
O95999	BCL10	B-cell CLL/lymphoma 10	8915	Yes	No	No	No	No	No	No	No			Downstream signaling in na&#xef;ve CD8+ T cells	NCI
P51451	BLK	B lymphoid tyrosine kinase	640	Yes	No	No	No	No	No	Yes	No			Downstream signaling in na&#xef;ve CD8+ T cells	NCI
P01116	KRAS	v-Ki-ras2 Kirsten rat sarcoma viral oncogene homolog	3845	Yes	No	Yes	Yes	No	No	No	No			Downstream signaling in na&#xef;ve CD8+ T cells	NCI
P05771	PRKCB	protein kinase C beta	5579	Yes	Yes	Yes	Yes	No	No	No	Yes	env_gp120 env_gp160 pol_RT tat	env_gp120 tat env_gp160 gag_matrix env_gp41 pol_RT	Downstream signaling in na&#xef;ve CD8+ T cells	NCI
P01112	HRAS	v-Ha-ras Harvey rat sarcoma viral oncogene homolog	3265	Yes	No	Yes	Yes	No	No	No	Yes			Downstream signaling in na&#xef;ve CD8+ T cells	NCI
P01111	HRAS	v-Ha-ras Harvey rat sarcoma viral oncogene homolog	3265	Yes	No	Yes	Yes	No	No	No	No			Downstream signaling in na&#xef;ve CD8+ T cells	NCI
P01118					No	No	No	No	No	No	No			Downstream signaling in na&#xef;ve CD8+ T cells	NCI
P09693	CD3G	CD3g molecule gamma (CD3-TCR complex)	917	Yes	Yes	Yes	Yes	No	No	No	No	env_gp120 gag_capsid tat	tat env_gp120 gag_capsid	Downstream signaling in na&#xef;ve CD8+ T cells	NCI
P20963	CD247	CD247 molecule	919	Yes	Yes	No	Yes	Yes	No	No	No	gag_capsid nef tat	nef tat gag_capsid	Downstream signaling in na&#xef;ve CD8+ T cells	NCI
P04439	HLA-A	major histocompatibility complex class I A	3105	Yes	Yes	Yes	Yes	Yes	No	No	No	env_gp120 env_gp160 gag_pr55 nef	env_gp120 env_gp160 nef	Downstream signaling in na&#xef;ve CD8+ T cells	NCI
P04234	CD3D	CD3d molecule delta (CD3-TCR complex)	915	Yes	Yes	Yes	Yes	No	No	No	No	env_gp120 gag_capsid tat	env_gp120 tat gag_capsid	Downstream signaling in na&#xef;ve CD8+ T cells	NCI
P06239	LCK	lymphocyte-specific protein tyrosine kinase	3932	Yes	Yes	Yes	Yes	No	No	No	No	env_gp120 env_gp160 nef	env_gp120 nef env_gp160 env_gp41 gag_matrix	Downstream signaling in na&#xef;ve CD8+ T cells	NCI
P61769	B2M	beta-2-microglobulin	567	Yes	No	Yes	No	No	No	No	No			Downstream signaling in na&#xef;ve CD8+ T cells	NCI
P10966	CD8B	CD8b molecule	926	Yes	No	Yes	No	No	No	No	No			Downstream signaling in na&#xef;ve CD8+ T cells	NCI
P01732	CD8A	CD8a molecule	925	Yes	No	Yes	No	No	No	No	No			Downstream signaling in na&#xef;ve CD8+ T cells	NCI
P07766	CD3E	CD3e molecule epsilon (CD3-TCR complex)	916	Yes	Yes	Yes	Yes	No	No	No	Yes	env_gp120 gag_capsid tat	tat env_gp120 gag_capsid	Downstream signaling in na&#xef;ve CD8+ T cells	NCI
P62834	RAP1A	RAP1A member of RAS oncogene family	5906	Yes	No	No	Yes	No	No	No	No			Downstream signaling in na&#xef;ve CD8+ T cells	NCI
P24723	PRKCH	protein kinase C eta	5583	Yes	Yes	Yes	Yes	Yes	No	Yes	No	env_gp120 env_gp160 pol_RT tat	tat env_gp120 pol_RT env_gp160	Downstream signaling in na&#xef;ve CD8+ T cells	NCI
P05771	PRKCB	protein kinase C beta	5579	Yes	Yes	Yes	Yes	No	No	No	Yes	env_gp120 env_gp160 pol_RT tat	env_gp120 tat env_gp160 gag_matrix env_gp41 pol_RT	Downstream signaling in na&#xef;ve CD8+ T cells	NCI
P17252	PRKCA	protein kinase C alpha	5578	Yes	Yes	Yes	Yes	Yes	No	No	Yes	env_gp120 env_gp160 gag_matrix nef pol_RT rev tat	nef env_gp120 env_gp41 rev env_gp160 tat pol_RT gag_matrix vif vpr pol_protease vpu gag_nucleocapsid gag_capsid	Downstream signaling in na&#xef;ve CD8+ T cells	NCI
Q02156	PRKCE	protein kinase C epsilon	5581	Yes	Yes	Yes	Yes	Yes	No	No	No	env_gp120 env_gp160 pol_RT tat	env_gp120 tat env_gp160 pol_RT env_gp41	Downstream signaling in na&#xef;ve CD8+ T cells	NCI
O15530	PDPK1	3-phosphoinositide dependent protein kinase-1	5170	Yes	No	No	Yes	No	No	No	Yes			Downstream signaling in na&#xef;ve CD8+ T cells	NCI
P31751	AKT2	v-akt murine thymoma viral oncogene homolog 2	208	Yes	No	Yes	No	No	No	No	No			Downstream signaling in na&#xef;ve CD8+ T cells	NCI
P09769	FGR	Gardner-Rasheed feline sarcoma viral (v-fgr) oncogene homolog	2268	Yes	No	No	No	No	No	No	No			Downstream signaling in na&#xef;ve CD8+ T cells	NCI
P08631	HCK	hemopoietic cell kinase	3055	Yes	Yes	Yes	Yes	Yes	No	No	Yes	nef	nef	Downstream signaling in na&#xef;ve CD8+ T cells	NCI
P07947	YES1	v-yes-1 Yamaguchi sarcoma viral oncogene homolog 1	7525	Yes	No	No	No	No	No	No	No			Downstream signaling in na&#xef;ve CD8+ T cells	NCI
P06241	FYN	FYN oncogene related to SRC FGR YES	2534	Yes	Yes	Yes	Yes	No	No	No	No	nef	nef gag_matrix gag_nucleocapsid gag_capsid	Downstream signaling in na&#xef;ve CD8+ T cells	NCI
P07948	LYN	v-yes-1 Yamaguchi sarcoma viral related oncogene homolog	4067	Yes	Yes	Yes	Yes	No	No	No	No	nef	nef tat	Downstream signaling in na&#xef;ve CD8+ T cells	NCI
P12931	SRC	v-src sarcoma (Schmidt-Ruppin A-2) viral oncogene homolog (avian)	6714	Yes	Yes	Yes	Yes	Yes	No	No	No	nef	nef	Downstream signaling in na&#xef;ve CD8+ T cells	NCI
Q05513	PRKCZ	protein kinase C zeta	5590	Yes	Yes	Yes	Yes	Yes	No	No	No	env_gp120 env_gp160 pol_RT tat	tat env_gp120 env_gp160 pol_RT	Downstream signaling in na&#xef;ve CD8+ T cells	NCI
P05771	PRKCB	protein kinase C beta	5579	Yes	Yes	Yes	Yes	No	No	No	Yes	env_gp120 env_gp160 pol_RT tat	env_gp120 tat env_gp160 gag_matrix env_gp41 pol_RT	Downstream signaling in na&#xef;ve CD8+ T cells	NCI
Q9BXL7	CARD11	caspase recruitment domain family member 11	84433	Yes	No	No	No	No	No	No	No			Downstream signaling in na&#xef;ve CD8+ T cells	NCI
P22681	CBL	Cas-Br-M (murine) ecotropic retroviral transforming sequence	867	Yes	No	Yes	Yes	No	No	No	No			Downstream signaling in na&#xef;ve CD8+ T cells	NCI
Q9Y6K9	IKBKG	inhibitor of kappa light polypeptide gene enhancer in B-cells kinase gamma	8517	Yes	No	No	Yes	No	No	Yes	No			Downstream signaling in na&#xef;ve CD8+ T cells	NCI
O14920	IKBKB	inhibitor of kappa light polypeptide gene enhancer in B-cells kinase beta	3551	Yes	No	Yes	Yes	No	No	No	Yes			Downstream signaling in na&#xef;ve CD8+ T cells	NCI
Q8WV28	BLNK	B-cell linker	29760	Yes	No	No	No	No	No	No	No			Downstream signaling in na&#xef;ve CD8+ T cells	NCI
P62993	GRB2	growth factor receptor-bound protein 2	2885	Yes	No	Yes	Yes	No	No	No	Yes			Downstream signaling in na&#xef;ve CD8+ T cells	NCI
Q07889	SOS1	son of sevenless homolog 1 (Drosophila)	6654	Yes	No	No	No	No	No	No	No			Downstream signaling in na&#xef;ve CD8+ T cells	NCI
P29353	SHC1	SHC (Src homology 2 domain containing) transforming protein 1	6464	Yes	No	Yes	Yes	No	No	No	No			Downstream signaling in na&#xef;ve CD8+ T cells	NCI
Q9H1D0	TRPV6	transient receptor potential cation channel subfamily V member 6	55503	Yes	No	No	No	No	No	No	No			Downstream signaling in na&#xef;ve CD8+ T cells	NCI
P16885	PLCG2	phospholipase C gamma 2 (phosphatidylinositol-specific)	5336	Yes	No	Yes	No	No	No	No	No			Downstream signaling in na&#xef;ve CD8+ T cells	NCI
Q9UDY8	MALT1	mucosa associated lymphoid tissue lymphoma translocation gene 1	10892	Yes	No	No	No	No	No	No	No			Downstream signaling in na&#xef;ve CD8+ T cells	NCI
Q96D31	ORAI1	ORAI calcium release-activated calcium modulator 1	84876	Yes	No	No	No	No	No	No	No			Downstream signaling in na&#xef;ve CD8+ T cells	NCI
Q9Y4K3	TRAF6	TNF receptor-associated factor 6	7189	Yes	No	No	Yes	No	No	No	No		tat rev	Downstream signaling in na&#xef;ve CD8+ T cells	NCI
Q15052	ARHGEF6	Rac/Cdc42 guanine nucleotide exchange factor (GEF) 6	9459	Yes	No	Yes	No	No	No	No	No			Downstream signaling in na&#xef;ve CD8+ T cells	NCI
O43561	LAT	linker for activation of T cells	27040	Yes	No	No	No	No	No	No	No			Downstream signaling in na&#xef;ve CD8+ T cells	NCI
P29350	PTPN6	protein tyrosine phosphatase non-receptor type 6	5777	Yes	No	No	Yes	No	No	No	No			Downstream signaling in na&#xef;ve CD8+ T cells	NCI
Q13586	STIM1	stromal interaction molecule 1	6786	Yes	No	No	No	No	No	No	No			Downstream signaling in na&#xef;ve CD8+ T cells	NCI
Q13009	TIAM1	T-cell lymphoma invasion and metastasis 1	7074	Yes	No	No	No	No	No	No	No			Downstream signaling in na&#xef;ve CD8+ T cells	NCI
P08575	PTPRC	protein tyrosine phosphatase receptor type C	5788	Yes	Yes	No	Yes	No	No	No	No	env_gp120	env_gp120	Downstream signaling in na&#xef;ve CD8+ T cells	NCI
P41743	PRKCI	protein kinase C iota	5584	Yes	Yes	Yes	Yes	Yes	No	No	No	env_gp120 env_gp160 pol_RT tat	env_gp120 env_gp160 env_gp41 pol_RT tat nef	Downstream signaling in na&#xef;ve CD8+ T cells	NCI
Q07890	SOS2	son of sevenless homolog 2 (Drosophila)	6655	Yes	No	No	No	No	No	No	No			Downstream signaling in na&#xef;ve CD8+ T cells	NCI
Q14155	ARHGEF7	Rho guanine nucleotide exchange factor (GEF) 7	8874	Yes	No	Yes	No	No	No	No	No			Downstream signaling in na&#xef;ve CD8+ T cells	NCI
Q99558	MAP3K14	mitogen-activated protein kinase kinase kinase 14	9020	Yes	No	Yes	No	No	No	Yes	No			Downstream signaling in na&#xef;ve CD8+ T cells	NCI
O95267	RASGRP1	RAS guanyl releasing protein 1 (calcium and DAG-regulated)	10125	Yes	No	No	No	No	No	No	No			Downstream signaling in na&#xef;ve CD8+ T cells	NCI
Q13042	CDC16	cell division cycle 16 homolog (S. cerevisiae)	8881	Yes	No	No	No	No	No	No	No			Cdc20:Phospho-APC/C mediated degradation of Cyclin A	Reactome
P51668	UBE2D1	ubiquitin-conjugating enzyme E2D 1 (UBC4/5 homolog yeast)	7321	No information	Yes	No	Yes	No	No	No	No	tat	tat	Cdc20:Phospho-APC/C mediated degradation of Cyclin A	Reactome
Q9UJX2	CDC23	cell division cycle 23 homolog (S. cerevisiae)	8697	Yes	No	No	No	No	No	No	No			Cdc20:Phospho-APC/C mediated degradation of Cyclin A	Reactome
Q8NHZ8	CDC26	cell division cycle 26 homolog (S. cerevisiae)	246184	No information	No	No	No	No	No	No	No			Cdc20:Phospho-APC/C mediated degradation of Cyclin A	Reactome
Q9NYG5	ANAPC11	anaphase promoting complex subunit 11	51529	No information	No	No	No	No	No	No	No			Cdc20:Phospho-APC/C mediated degradation of Cyclin A	Reactome
Q9UM13	ANAPC10	anaphase promoting complex subunit 10	10393	No information	No	No	No	No	No	No	No			Cdc20:Phospho-APC/C mediated degradation of Cyclin A	Reactome
Q9UJX3	ANAPC7	anaphase promoting complex subunit 7	51434	Yes	No	No	No	No	No	No	No			Cdc20:Phospho-APC/C mediated degradation of Cyclin A	Reactome
Q9H1A4	ANAPC1	anaphase promoting complex subunit 1	64682	Yes	No	No	No	No	No	No	No			Cdc20:Phospho-APC/C mediated degradation of Cyclin A	Reactome
O43684	BUB3	budding uninhibited by benzimidazoles 3 homolog (yeast)	9184	Yes	No	No	No	No	No	No	No			Cdc20:Phospho-APC/C mediated degradation of Cyclin A	Reactome
P51965	UBE2E1	ubiquitin-conjugating enzyme E2E 1 (UBC4/5 homolog yeast)	7324	No information	No	No	No	No	No	Yes	No			Cdc20:Phospho-APC/C mediated degradation of Cyclin A	Reactome
Q13257	MAD2L1	MAD2 mitotic arrest deficient-like 1 (yeast)	4085	Yes	No	No	Yes	No	No	No	No			Cdc20:Phospho-APC/C mediated degradation of Cyclin A	Reactome
Q9UJX4	ANAPC5	anaphase promoting complex subunit 5	51433	No information	No	No	No	No	No	No	No			Cdc20:Phospho-APC/C mediated degradation of Cyclin A	Reactome
P30260	CDC27	cell division cycle 27 homolog (S. cerevisiae)	996	Yes	No	No	Yes	No	No	No	No			Cdc20:Phospho-APC/C mediated degradation of Cyclin A	Reactome
O00762	UBE2C	ubiquitin-conjugating enzyme E2C	11065	No	No	No	No	No	No	Yes	No			Cdc20:Phospho-APC/C mediated degradation of Cyclin A	Reactome
Q9UJX5	ANAPC4	anaphase promoting complex subunit 4	29945	No information	No	No	No	No	No	No	No			Cdc20:Phospho-APC/C mediated degradation of Cyclin A	Reactome
P06493	CDC2	cell division cycle 2 G1 to S and G2 to M	983	Yes	Yes	Yes	Yes	No	No	No	Yes	rev tat	tat rev	Cdc20:Phospho-APC/C mediated degradation of Cyclin A	Reactome
O60566	BUB1B	budding uninhibited by benzimidazoles 1 homolog beta (yeast)	701	Yes	No	No	No	No	No	No	No			Cdc20:Phospho-APC/C mediated degradation of Cyclin A	Reactome
Q12834	CDC20	cell division cycle 20 homolog (S. cerevisiae)	991	Yes	No	Yes	Yes	No	No	No	No			Cdc20:Phospho-APC/C mediated degradation of Cyclin A	Reactome
Q9UJX6	ANAPC2	anaphase promoting complex subunit 2	29882	Yes	No	No	No	No	No	Yes	No			Cdc20:Phospho-APC/C mediated degradation of Cyclin A	Reactome
P51665	PSMD7	proteasome (prosome macropain) 26S subunit non-ATPase 7	5713	Yes	Yes	No	Yes	No	No	No	No	pol_integrase tat vif	tat pol_integrase vif	Cdc20:Phospho-APC/C mediated degradation of Cyclin A	Reactome
P62988	RPS27A	ribosomal protein S27a	6233	Yes	Yes	No	Yes	Yes	Yes	No	Yes	gag_capsid gag_matrix gag_nucleocapsid gag_p1 gag_p6 rev tat	gag_nucleocapsid tat gag_matrix gag_p6 gag_capsid	Cdc20:Phospho-APC/C mediated degradation of Cyclin A	Reactome
P49721	PSMB2	proteasome (prosome macropain) subunit beta type 2	5690	Yes	Yes	No	Yes	No	No	No	Yes	pol_integrase tat vif	pol_integrase tat vif	Cdc20:Phospho-APC/C mediated degradation of Cyclin A	Reactome
P28072	PSMB6	proteasome (prosome macropain) subunit beta type 6	5694	Yes	Yes	No	Yes	No	No	Yes	No	pol_integrase tat vif	pol_integrase vif tat	Cdc20:Phospho-APC/C mediated degradation of Cyclin A	Reactome
P40306	PSMB10	proteasome (prosome macropain) subunit beta type 10	5699	Yes	Yes	No	Yes	No	No	No	No	pol_integrase tat vif	vif tat pol_integrase	Cdc20:Phospho-APC/C mediated degradation of Cyclin A	Reactome
P25786	PSMA1	proteasome (prosome macropain) subunit alpha type 1	5682	Yes	Yes	No	Yes	No	No	Yes	No	pol_integrase tat vif	tat vif pol_integrase	Cdc20:Phospho-APC/C mediated degradation of Cyclin A	Reactome
P49720	PSMB3	proteasome (prosome macropain) subunit beta type 3	5691	Yes	Yes	No	Yes	No	No	No	No	pol_integrase tat vif	pol_integrase tat vif	Cdc20:Phospho-APC/C mediated degradation of Cyclin A	Reactome
P28065	PSMB9	proteasome (prosome macropain) subunit beta type 9 (large multifunctional peptidase 2)	5698	Yes	Yes	No	Yes	No	No	No	No	pol_integrase tat vif	pol_integrase vif tat	Cdc20:Phospho-APC/C mediated degradation of Cyclin A	Reactome
Q9UNM6	PSMD13	proteasome (prosome macropain) 26S subunit non-ATPase 13	5719	Yes	Yes	No	Yes	No	No	No	No	pol_integrase tat vif	tat pol_integrase vif	Cdc20:Phospho-APC/C mediated degradation of Cyclin A	Reactome
O43242	PSMD3	proteasome (prosome macropain) 26S subunit non-ATPase 3	5709	Yes	Yes	No	Yes	No	No	No	No	pol_integrase tat vif	vif tat	Cdc20:Phospho-APC/C mediated degradation of Cyclin A	Reactome
O00233	PSMD9	proteasome (prosome macropain) 26S subunit non-ATPase 9	5715	Yes	Yes	No	Yes	No	No	No	No	pol_integrase tat vif	tat pol_integrase vif	Cdc20:Phospho-APC/C mediated degradation of Cyclin A	Reactome
P20618	PSMB1	proteasome (prosome macropain) subunit beta type 1	5689	Yes	Yes	No	Yes	No	No	No	Yes	pol_integrase tat vif	pol_integrase tat vif	Cdc20:Phospho-APC/C mediated degradation of Cyclin A	Reactome
P28062	PSMB8	proteasome (prosome macropain) subunit beta type 8 (large multifunctional peptidase 7)	5696	Yes	Yes	No	Yes	No	No	No	No	pol_integrase pol_RT tat vif	pol_integrase tat vif pol_RT	Cdc20:Phospho-APC/C mediated degradation of Cyclin A	Reactome
P17980	PSMC3	proteasome (prosome macropain) 26S subunit ATPase 3	5702	Yes	Yes	No	Yes	No	No	Yes	No	pol_integrase tat vif	tat pol_integrase vif	Cdc20:Phospho-APC/C mediated degradation of Cyclin A	Reactome
O75832	PSMD10	proteasome (prosome macropain) 26S subunit non-ATPase 10	5716	Yes	Yes	No	Yes	No	No	No	No	pol_integrase tat vif	tat pol_integrase vif	Cdc20:Phospho-APC/C mediated degradation of Cyclin A	Reactome
P62195	PSMC5	proteasome (prosome macropain) 26S subunit ATPase 5	5705	Yes	Yes	No	Yes	No	No	Yes	No	pol_integrase tat vif	tat pol_integrase vif	Cdc20:Phospho-APC/C mediated degradation of Cyclin A	Reactome
P28074	PSMB5	proteasome (prosome macropain) subunit beta type 5	5693	Yes	Yes	No	Yes	No	No	No	No	pol_integrase tat vif	pol_integrase vif tat	Cdc20:Phospho-APC/C mediated degradation of Cyclin A	Reactome
Q9UL46	PSME2	proteasome (prosome macropain) activator subunit 2 (PA28 beta)	5721	Yes	Yes	No	Yes	No	No	Yes	No	pol_integrase tat vif	pol_integrase tat vif	Cdc20:Phospho-APC/C mediated degradation of Cyclin A	Reactome
O00231	PSMD11	proteasome (prosome macropain) 26S subunit non-ATPase 11	5717	Yes	Yes	No	Yes	No	No	No	No	pol_integrase tat vif	tat vif pol_integrase	Cdc20:Phospho-APC/C mediated degradation of Cyclin A	Reactome
P48556	PSMD8	proteasome (prosome macropain) 26S subunit non-ATPase 8	5714	Yes	Yes	No	Yes	No	No	No	No	pol_integrase tat vif	tat vif pol_integrase	Cdc20:Phospho-APC/C mediated degradation of Cyclin A	Reactome
P43686	PSMC4	proteasome (prosome macropain) 26S subunit ATPase 4	5704	Yes	Yes	No	Yes	No	No	Yes	No	pol_integrase tat vif	tat pol_integrase vif	Cdc20:Phospho-APC/C mediated degradation of Cyclin A	Reactome
P28070	PSMB4	proteasome (prosome macropain) subunit beta type 4	5692	Yes	Yes	No	Yes	No	No	No	No	nef pol_integrase tat vif	pol_integrase tat vif nef	Cdc20:Phospho-APC/C mediated degradation of Cyclin A	Reactome
P25789	PSMA4	proteasome (prosome macropain) subunit alpha type 4	5685	Yes	Yes	No	Yes	No	No	No	No	pol_integrase tat vif	pol_integrase tat vif	Cdc20:Phospho-APC/C mediated degradation of Cyclin A	Reactome
P25788	PSMA3	proteasome (prosome macropain) subunit alpha type 3	5684	Yes	Yes	No	Yes	No	No	Yes	No	pol_integrase tat vif	tat vif pol_integrase	Cdc20:Phospho-APC/C mediated degradation of Cyclin A	Reactome
Q16401	PSMD5	proteasome (prosome macropain) 26S subunit non-ATPase 5	5711	Yes	Yes	No	Yes	No	No	No	No	pol_integrase tat vif	vif tat pol_integrase	Cdc20:Phospho-APC/C mediated degradation of Cyclin A	Reactome
Q15008	PSMD6	proteasome (prosome macropain) 26S subunit non-ATPase 6	9861	Yes	Yes	No	Yes	No	No	Yes	No	pol_integrase tat vif	tat pol_integrase vif	Cdc20:Phospho-APC/C mediated degradation of Cyclin A	Reactome
Q92530	PSMF1	proteasome (prosome macropain) inhibitor subunit 1 (PI31)	9491	Yes	Yes	No	Yes	No	No	No	No	pol_integrase tat vif	tat vif pol_integrase	Cdc20:Phospho-APC/C mediated degradation of Cyclin A	Reactome
P25787	PSMA2	proteasome (prosome macropain) subunit alpha type 2	5683	Yes	Yes	No	Yes	No	No	Yes	No	pol_integrase tat vif	pol_integrase tat vif	Cdc20:Phospho-APC/C mediated degradation of Cyclin A	Reactome
P62333	PSMC6	proteasome (prosome macropain) 26S subunit ATPase 6	5706	Yes	Yes	No	Yes	No	No	No	No	pol_integrase tat vif	pol_integrase tat vif	Cdc20:Phospho-APC/C mediated degradation of Cyclin A	Reactome
P55036	PSMD4	proteasome (prosome macropain) 26S subunit non-ATPase 4	5710	Yes	Yes	No	Yes	No	No	Yes	No	pol_integrase tat vif	tat pol_integrase vif	Cdc20:Phospho-APC/C mediated degradation of Cyclin A	Reactome
P61289	PSME3	proteasome (prosome macropain) activator subunit 3 (PA28 gamma; Ki)	10197	Yes	Yes	No	Yes	No	No	No	No	pol_integrase tat vif	tat vif pol_integrase	Cdc20:Phospho-APC/C mediated degradation of Cyclin A	Reactome
P60900	PSMA6	proteasome (prosome macropain) subunit alpha type 6	5687	Yes	Yes	No	Yes	No	No	No	No	pol_integrase tat vif	pol_integrase tat vif	Cdc20:Phospho-APC/C mediated degradation of Cyclin A	Reactome
O14818	PSMA7	proteasome (prosome macropain) subunit alpha type 7	5688	Yes	Yes	No	Yes	No	No	Yes	No	pol_integrase tat vif	pol_integrase vif tat	Cdc20:Phospho-APC/C mediated degradation of Cyclin A	Reactome
Q99460	PSMD1	proteasome (prosome macropain) 26S subunit non-ATPase 1	5707	Yes	Yes	No	Yes	No	No	No	Yes	pol_integrase tat vif	tat pol_integrase vif	Cdc20:Phospho-APC/C mediated degradation of Cyclin A	Reactome
Q13200	PSMD2	proteasome (prosome macropain) 26S subunit non-ATPase 2	5708	Yes	Yes	No	Yes	No	No	No	Yes	pol_integrase tat vif	tat pol_integrase vif	Cdc20:Phospho-APC/C mediated degradation of Cyclin A	Reactome
P62191	PSMC1	proteasome (prosome macropain) 26S subunit ATPase 1	5700	Yes	Yes	No	Yes	No	No	No	No	pol_integrase tat vif	pol_integrase tat vif	Cdc20:Phospho-APC/C mediated degradation of Cyclin A	Reactome
O00487	PSMD14	proteasome (prosome macropain) 26S subunit non-ATPase 14	10213	Yes	No	No	No	No	No	No	No			Cdc20:Phospho-APC/C mediated degradation of Cyclin A	Reactome
O00232	PSMD12	proteasome (prosome macropain) 26S subunit non-ATPase 12	5718	Yes	Yes	No	Yes	No	No	Yes	No	pol_integrase tat vif	vif tat pol_integrase	Cdc20:Phospho-APC/C mediated degradation of Cyclin A	Reactome
P35998	PSMC2	proteasome (prosome macropain) 26S subunit ATPase 2	5701	Yes	Yes	No	Yes	No	No	No	No	pol_integrase tat vif	tat pol_integrase vif	Cdc20:Phospho-APC/C mediated degradation of Cyclin A	Reactome
Q06323	PSME1	proteasome (prosome macropain) activator subunit 1 (PA28 alpha)	5720	Yes	Yes	No	Yes	No	No	No	No	pol_integrase tat vif	pol_integrase tat vif	Cdc20:Phospho-APC/C mediated degradation of Cyclin A	Reactome
P28066	PSMA5	proteasome (prosome macropain) subunit alpha type 5	5686	Yes	Yes	No	Yes	No	No	Yes	No	pol_integrase tat vif	tat pol_integrase vif	Cdc20:Phospho-APC/C mediated degradation of Cyclin A	Reactome
Q99436	PSMB7	proteasome (prosome macropain) subunit beta type 7	5695	Yes	Yes	No	Yes	No	No	No	No	pol_integrase tat vif	tat pol_integrase vif	Cdc20:Phospho-APC/C mediated degradation of Cyclin A	Reactome
Q9UBD5	ORC3L	origin recognition complex subunit 3-like (yeast)	23595	Yes	No	No	No	No	No	No	No			CDC6 association with the ORC:origin complex	Reactome
Q13416	ORC2L	origin recognition complex subunit 2-like (yeast)	4999	Yes	No	No	Yes	No	No	No	No			CDC6 association with the ORC:origin complex	Reactome
O43913	ORC5L	origin recognition complex subunit 5-like (yeast)	5001	Yes	No	No	Yes	No	No	No	No			CDC6 association with the ORC:origin complex	Reactome
O43929	ORC4L	origin recognition complex subunit 4-like (yeast)	5000	Yes	No	No	No	No	No	No	No			CDC6 association with the ORC:origin complex	Reactome
Q9Y5N6	ORC6L	origin recognition complex subunit 6 like (yeast)	23594	No information	No	No	Yes	No	No	No	No			CDC6 association with the ORC:origin complex	Reactome
Q13415	ORC1L	origin recognition complex subunit 1-like (yeast)	4998	Yes	No	No	Yes	No	No	No	No			CDC6 association with the ORC:origin complex	Reactome
Q99741	CDC6	cell division cycle 6 homolog (S. cerevisiae)	990	No information	Yes	No	Yes	No	No	No	No	tat	tat	CDC6 association with the ORC:origin complex	Reactome
P49721	PSMB2	proteasome (prosome macropain) subunit beta type 2	5690	Yes	Yes	No	Yes	No	No	No	Yes	pol_integrase tat vif	pol_integrase tat vif	CDK-mediated phosphorylation and removal of Cdc6	Reactome
P25786	PSMA1	proteasome (prosome macropain) subunit alpha type 1	5682	Yes	Yes	No	Yes	No	No	Yes	No	pol_integrase tat vif	tat vif pol_integrase	CDK-mediated phosphorylation and removal of Cdc6	Reactome
P28065	PSMB9	proteasome (prosome macropain) subunit beta type 9 (large multifunctional peptidase 2)	5698	Yes	Yes	No	Yes	No	No	No	No	pol_integrase tat vif	pol_integrase vif tat	CDK-mediated phosphorylation and removal of Cdc6	Reactome
O43242	PSMD3	proteasome (prosome macropain) 26S subunit non-ATPase 3	5709	Yes	Yes	No	Yes	No	No	No	No	pol_integrase tat vif	vif tat	CDK-mediated phosphorylation and removal of Cdc6	Reactome
O00233	PSMD9	proteasome (prosome macropain) 26S subunit non-ATPase 9	5715	Yes	Yes	No	Yes	No	No	No	No	pol_integrase tat vif	tat pol_integrase vif	CDK-mediated phosphorylation and removal of Cdc6	Reactome
P17980	PSMC3	proteasome (prosome macropain) 26S subunit ATPase 3	5702	Yes	Yes	No	Yes	No	No	Yes	No	pol_integrase tat vif	tat pol_integrase vif	CDK-mediated phosphorylation and removal of Cdc6	Reactome
P28074	PSMB5	proteasome (prosome macropain) subunit beta type 5	5693	Yes	Yes	No	Yes	No	No	No	No	pol_integrase tat vif	pol_integrase vif tat	CDK-mediated phosphorylation and removal of Cdc6	Reactome
O00231	PSMD11	proteasome (prosome macropain) 26S subunit non-ATPase 11	5717	Yes	Yes	No	Yes	No	No	No	No	pol_integrase tat vif	tat vif pol_integrase	CDK-mediated phosphorylation and removal of Cdc6	Reactome
P48556	PSMD8	proteasome (prosome macropain) 26S subunit non-ATPase 8	5714	Yes	Yes	No	Yes	No	No	No	No	pol_integrase tat vif	tat vif pol_integrase	CDK-mediated phosphorylation and removal of Cdc6	Reactome
P28070	PSMB4	proteasome (prosome macropain) subunit beta type 4	5692	Yes	Yes	No	Yes	No	No	No	No	nef pol_integrase tat vif	pol_integrase tat vif nef	CDK-mediated phosphorylation and removal of Cdc6	Reactome
Q92530	PSMF1	proteasome (prosome macropain) inhibitor subunit 1 (PI31)	9491	Yes	Yes	No	Yes	No	No	No	No	pol_integrase tat vif	tat vif pol_integrase	CDK-mediated phosphorylation and removal of Cdc6	Reactome
P25787	PSMA2	proteasome (prosome macropain) subunit alpha type 2	5683	Yes	Yes	No	Yes	No	No	Yes	No	pol_integrase tat vif	pol_integrase tat vif	CDK-mediated phosphorylation and removal of Cdc6	Reactome
P55036	PSMD4	proteasome (prosome macropain) 26S subunit non-ATPase 4	5710	Yes	Yes	No	Yes	No	No	Yes	No	pol_integrase tat vif	tat pol_integrase vif	CDK-mediated phosphorylation and removal of Cdc6	Reactome
Q13200	PSMD2	proteasome (prosome macropain) 26S subunit non-ATPase 2	5708	Yes	Yes	No	Yes	No	No	No	Yes	pol_integrase tat vif	tat pol_integrase vif	CDK-mediated phosphorylation and removal of Cdc6	Reactome
O00487	PSMD14	proteasome (prosome macropain) 26S subunit non-ATPase 14	10213	Yes	No	No	No	No	No	No	No			CDK-mediated phosphorylation and removal of Cdc6	Reactome
O00232	PSMD12	proteasome (prosome macropain) 26S subunit non-ATPase 12	5718	Yes	Yes	No	Yes	No	No	Yes	No	pol_integrase tat vif	vif tat pol_integrase	CDK-mediated phosphorylation and removal of Cdc6	Reactome
P35998	PSMC2	proteasome (prosome macropain) 26S subunit ATPase 2	5701	Yes	Yes	No	Yes	No	No	No	No	pol_integrase tat vif	tat pol_integrase vif	CDK-mediated phosphorylation and removal of Cdc6	Reactome
Q99436	PSMB7	proteasome (prosome macropain) subunit beta type 7	5695	Yes	Yes	No	Yes	No	No	No	No	pol_integrase tat vif	tat pol_integrase vif	CDK-mediated phosphorylation and removal of Cdc6	Reactome
Q99741	CDC6	cell division cycle 6 homolog (S. cerevisiae)	990	No information	Yes	No	Yes	No	No	No	No	tat	tat	CDK-mediated phosphorylation and removal of Cdc6	Reactome
P62988	RPS27A	ribosomal protein S27a	6233	Yes	Yes	No	Yes	Yes	Yes	No	Yes	gag_capsid gag_matrix gag_nucleocapsid gag_p1 gag_p6 rev tat	gag_nucleocapsid tat gag_matrix gag_p6 gag_capsid	CDK-mediated phosphorylation and removal of Cdc6	Reactome
P51665	PSMD7	proteasome (prosome macropain) 26S subunit non-ATPase 7	5713	Yes	Yes	No	Yes	No	No	No	No	pol_integrase tat vif	tat pol_integrase vif	CDK-mediated phosphorylation and removal of Cdc6	Reactome
P24941	CDK2	cyclin-dependent kinase 2	1017	Yes	Yes	No	Yes	No	No	No	Yes	tat	tat	CDK-mediated phosphorylation and removal of Cdc6	Reactome
P28072	PSMB6	proteasome (prosome macropain) subunit beta type 6	5694	Yes	Yes	No	Yes	No	No	Yes	No	pol_integrase tat vif	pol_integrase vif tat	CDK-mediated phosphorylation and removal of Cdc6	Reactome
P40306	PSMB10	proteasome (prosome macropain) subunit beta type 10	5699	Yes	Yes	No	Yes	No	No	No	No	pol_integrase tat vif	vif tat pol_integrase	CDK-mediated phosphorylation and removal of Cdc6	Reactome
P49720	PSMB3	proteasome (prosome macropain) subunit beta type 3	5691	Yes	Yes	No	Yes	No	No	No	No	pol_integrase tat vif	pol_integrase tat vif	CDK-mediated phosphorylation and removal of Cdc6	Reactome
Q9UNM6	PSMD13	proteasome (prosome macropain) 26S subunit non-ATPase 13	5719	Yes	Yes	No	Yes	No	No	No	No	pol_integrase tat vif	tat pol_integrase vif	CDK-mediated phosphorylation and removal of Cdc6	Reactome
P20618	PSMB1	proteasome (prosome macropain) subunit beta type 1	5689	Yes	Yes	No	Yes	No	No	No	Yes	pol_integrase tat vif	pol_integrase tat vif	CDK-mediated phosphorylation and removal of Cdc6	Reactome
P28062	PSMB8	proteasome (prosome macropain) subunit beta type 8 (large multifunctional peptidase 7)	5696	Yes	Yes	No	Yes	No	No	No	No	pol_integrase pol_RT tat vif	pol_integrase tat vif pol_RT	CDK-mediated phosphorylation and removal of Cdc6	Reactome
O75832	PSMD10	proteasome (prosome macropain) 26S subunit non-ATPase 10	5716	Yes	Yes	No	Yes	No	No	No	No	pol_integrase tat vif	tat pol_integrase vif	CDK-mediated phosphorylation and removal of Cdc6	Reactome
P62195	PSMC5	proteasome (prosome macropain) 26S subunit ATPase 5	5705	Yes	Yes	No	Yes	No	No	Yes	No	pol_integrase tat vif	tat pol_integrase vif	CDK-mediated phosphorylation and removal of Cdc6	Reactome
Q9UL46	PSME2	proteasome (prosome macropain) activator subunit 2 (PA28 beta)	5721	Yes	Yes	No	Yes	No	No	Yes	No	pol_integrase tat vif	pol_integrase tat vif	CDK-mediated phosphorylation and removal of Cdc6	Reactome
P43686	PSMC4	proteasome (prosome macropain) 26S subunit ATPase 4	5704	Yes	Yes	No	Yes	No	No	Yes	No	pol_integrase tat vif	tat pol_integrase vif	CDK-mediated phosphorylation and removal of Cdc6	Reactome
P25789	PSMA4	proteasome (prosome macropain) subunit alpha type 4	5685	Yes	Yes	No	Yes	No	No	No	No	pol_integrase tat vif	pol_integrase tat vif	CDK-mediated phosphorylation and removal of Cdc6	Reactome
P25788	PSMA3	proteasome (prosome macropain) subunit alpha type 3	5684	Yes	Yes	No	Yes	No	No	Yes	No	pol_integrase tat vif	tat vif pol_integrase	CDK-mediated phosphorylation and removal of Cdc6	Reactome
Q16401	PSMD5	proteasome (prosome macropain) 26S subunit non-ATPase 5	5711	Yes	Yes	No	Yes	No	No	No	No	pol_integrase tat vif	vif tat pol_integrase	CDK-mediated phosphorylation and removal of Cdc6	Reactome
Q15008	PSMD6	proteasome (prosome macropain) 26S subunit non-ATPase 6	9861	Yes	Yes	No	Yes	No	No	Yes	No	pol_integrase tat vif	tat pol_integrase vif	CDK-mediated phosphorylation and removal of Cdc6	Reactome
P62333	PSMC6	proteasome (prosome macropain) 26S subunit ATPase 6	5706	Yes	Yes	No	Yes	No	No	No	No	pol_integrase tat vif	pol_integrase tat vif	CDK-mediated phosphorylation and removal of Cdc6	Reactome
P61289	PSME3	proteasome (prosome macropain) activator subunit 3 (PA28 gamma; Ki)	10197	Yes	Yes	No	Yes	No	No	No	No	pol_integrase tat vif	tat vif pol_integrase	CDK-mediated phosphorylation and removal of Cdc6	Reactome
P60900	PSMA6	proteasome (prosome macropain) subunit alpha type 6	5687	Yes	Yes	No	Yes	No	No	No	No	pol_integrase tat vif	pol_integrase tat vif	CDK-mediated phosphorylation and removal of Cdc6	Reactome
Q99460	PSMD1	proteasome (prosome macropain) 26S subunit non-ATPase 1	5707	Yes	Yes	No	Yes	No	No	No	Yes	pol_integrase tat vif	tat pol_integrase vif	CDK-mediated phosphorylation and removal of Cdc6	Reactome
O14818	PSMA7	proteasome (prosome macropain) subunit alpha type 7	5688	Yes	Yes	No	Yes	No	No	Yes	No	pol_integrase tat vif	pol_integrase vif tat	CDK-mediated phosphorylation and removal of Cdc6	Reactome
P62191	PSMC1	proteasome (prosome macropain) 26S subunit ATPase 1	5700	Yes	Yes	No	Yes	No	No	No	No	pol_integrase tat vif	pol_integrase tat vif	CDK-mediated phosphorylation and removal of Cdc6	Reactome
Q06323	PSME1	proteasome (prosome macropain) activator subunit 1 (PA28 alpha)	5720	Yes	Yes	No	Yes	No	No	No	No	pol_integrase tat vif	pol_integrase tat vif	CDK-mediated phosphorylation and removal of Cdc6	Reactome
P28066	PSMA5	proteasome (prosome macropain) subunit alpha type 5	5686	Yes	Yes	No	Yes	No	No	Yes	No	pol_integrase tat vif	tat pol_integrase vif	CDK-mediated phosphorylation and removal of Cdc6	Reactome
P49721	PSMB2	proteasome (prosome macropain) subunit beta type 2	5690	Yes	Yes	No	Yes	No	No	No	Yes	pol_integrase tat vif	pol_integrase tat vif	CDT1 association with the CDC6:ORC:origin complex	Reactome
P25786	PSMA1	proteasome (prosome macropain) subunit alpha type 1	5682	Yes	Yes	No	Yes	No	No	Yes	No	pol_integrase tat vif	tat vif pol_integrase	CDT1 association with the CDC6:ORC:origin complex	Reactome
P28065	PSMB9	proteasome (prosome macropain) subunit beta type 9 (large multifunctional peptidase 2)	5698	Yes	Yes	No	Yes	No	No	No	No	pol_integrase tat vif	pol_integrase vif tat	CDT1 association with the CDC6:ORC:origin complex	Reactome
O43242	PSMD3	proteasome (prosome macropain) 26S subunit non-ATPase 3	5709	Yes	Yes	No	Yes	No	No	No	No	pol_integrase tat vif	vif tat	CDT1 association with the CDC6:ORC:origin complex	Reactome
O43913	ORC5L	origin recognition complex subunit 5-like (yeast)	5001	Yes	No	No	Yes	No	No	No	No			CDT1 association with the CDC6:ORC:origin complex	Reactome
Q99741	CDC6	cell division cycle 6 homolog (S. cerevisiae)	990	No information	Yes	No	Yes	No	No	No	No	tat	tat	CDT1 association with the CDC6:ORC:origin complex	Reactome
O43929	ORC4L	origin recognition complex subunit 4-like (yeast)	5000	Yes	No	No	No	No	No	No	No			CDT1 association with the CDC6:ORC:origin complex	Reactome
Q9Y5N6	ORC6L	origin recognition complex subunit 6 like (yeast)	23594	No information	No	No	Yes	No	No	No	No			CDT1 association with the CDC6:ORC:origin complex	Reactome
Q9UBD5	ORC3L	origin recognition complex subunit 3-like (yeast)	23595	Yes	No	No	No	No	No	No	No			CDT1 association with the CDC6:ORC:origin complex	Reactome
Q9H211	CDT1	chromatin licensing and DNA replication factor 1	81620	Yes	No	No	Yes	No	No	No	No			CDT1 association with the CDC6:ORC:origin complex	Reactome
Q13416	ORC2L	origin recognition complex subunit 2-like (yeast)	4999	Yes	No	No	Yes	No	No	No	No			CDT1 association with the CDC6:ORC:origin complex	Reactome
Q13415	ORC1L	origin recognition complex subunit 1-like (yeast)	4998	Yes	No	No	Yes	No	No	No	No			CDT1 association with the CDC6:ORC:origin complex	Reactome
O00233	PSMD9	proteasome (prosome macropain) 26S subunit non-ATPase 9	5715	Yes	Yes	No	Yes	No	No	No	No	pol_integrase tat vif	tat pol_integrase vif	CDT1 association with the CDC6:ORC:origin complex	Reactome
P17980	PSMC3	proteasome (prosome macropain) 26S subunit ATPase 3	5702	Yes	Yes	No	Yes	No	No	Yes	No	pol_integrase tat vif	tat pol_integrase vif	CDT1 association with the CDC6:ORC:origin complex	Reactome
P62988	RPS27A	ribosomal protein S27a	6233	Yes	Yes	No	Yes	Yes	Yes	No	Yes	gag_capsid gag_matrix gag_nucleocapsid gag_p1 gag_p6 rev tat	gag_nucleocapsid tat gag_matrix gag_p6 gag_capsid	CDT1 association with the CDC6:ORC:origin complex	Reactome
O75496	GMNN	geminin DNA replication inhibitor	51053	No information	No	No	Yes	No	No	No	No			CDT1 association with the CDC6:ORC:origin complex	Reactome
P28074	PSMB5	proteasome (prosome macropain) subunit beta type 5	5693	Yes	Yes	No	Yes	No	No	No	No	pol_integrase tat vif	pol_integrase vif tat	CDT1 association with the CDC6:ORC:origin complex	Reactome
O00231	PSMD11	proteasome (prosome macropain) 26S subunit non-ATPase 11	5717	Yes	Yes	No	Yes	No	No	No	No	pol_integrase tat vif	tat vif pol_integrase	CDT1 association with the CDC6:ORC:origin complex	Reactome
P48556	PSMD8	proteasome (prosome macropain) 26S subunit non-ATPase 8	5714	Yes	Yes	No	Yes	No	No	No	No	pol_integrase tat vif	tat vif pol_integrase	CDT1 association with the CDC6:ORC:origin complex	Reactome
P28070	PSMB4	proteasome (prosome macropain) subunit beta type 4	5692	Yes	Yes	No	Yes	No	No	No	No	nef pol_integrase tat vif	pol_integrase tat vif nef	CDT1 association with the CDC6:ORC:origin complex	Reactome
Q92530	PSMF1	proteasome (prosome macropain) inhibitor subunit 1 (PI31)	9491	Yes	Yes	No	Yes	No	No	No	No	pol_integrase tat vif	tat vif pol_integrase	CDT1 association with the CDC6:ORC:origin complex	Reactome
P25787	PSMA2	proteasome (prosome macropain) subunit alpha type 2	5683	Yes	Yes	No	Yes	No	No	Yes	No	pol_integrase tat vif	pol_integrase tat vif	CDT1 association with the CDC6:ORC:origin complex	Reactome
P55036	PSMD4	proteasome (prosome macropain) 26S subunit non-ATPase 4	5710	Yes	Yes	No	Yes	No	No	Yes	No	pol_integrase tat vif	tat pol_integrase vif	CDT1 association with the CDC6:ORC:origin complex	Reactome
Q13200	PSMD2	proteasome (prosome macropain) 26S subunit non-ATPase 2	5708	Yes	Yes	No	Yes	No	No	No	Yes	pol_integrase tat vif	tat pol_integrase vif	CDT1 association with the CDC6:ORC:origin complex	Reactome
O00487	PSMD14	proteasome (prosome macropain) 26S subunit non-ATPase 14	10213	Yes	No	No	No	No	No	No	No			CDT1 association with the CDC6:ORC:origin complex	Reactome
[truncated: 11,251 more rows]
