# Supplementary material for: Alternative paths in HIV-1 targeted human signal transduction pathways
Source: BMC Genomics. 2009 Dec 3;10(Suppl 3):S30. doi: 10.1186/1471-2164-10-S3-S30 (PMC2788384; doi:10.1186/1471-2164-10-S3-S30)
Supplement: Additional file 2 — Table S2. This file contains statistics on number of paths, HIV-1, siRNA genes, and drug targets for pathways from the NCI PID and the Reactome databases. [file 1471-2164-10-S3-S30-S2.xls]

## Sheet: NCI paths
Pathway Name	Number of end points	Number of paths	Non-targeted	Ubiquitin?	Proteasome?	Number of proteins	siRNA	Group 1	Group 2	Predicted	Expert Annotated 1	Expert Annotated 2	non-targeted + siRNA genes	Number of drug targets
vegfr1_2_pathway_clean.xml	39	345	47	No	No	111	6	37	49	56	18	1	7	29
fcer1pathway_clean.xml	23	302	83	No	No	121	8	35	54	58	18	2	5	32
il2_pi3kpathway_clean.xml	17	109	52	No	No	74	6	30	48	41	16	2	16	20
cd8tcrdownstreampathway_clean.xml	11	234	10	No	No	81	2	28	45	38	16	1	1	22
ceramidepathway_clean.xml	20	598	153	No	No	77	7	25	42	36	15	2	20	20
endothelinpathway_clean.xml	22	229	83	No	No	91	6	27	52	43	15	0	14	32
lysophospholipid_pathway_clean.xml	23	165	75	No	No	101	8	35	54	54	14	2	8	25
ifngpathway_clean.xml	18	170	28	No	No	60	6	24	35	41	14	0	2	18
cd8tcrpathway_clean.xml	13	258	55	No	No	78	7	25	42	41	13	0	17	15
tcrpathway_clean.xml	20	435	72	No	No	96	8	30	45	52	13	1	15	22
alphasynuclein_pathway_clean.xml	20	293	256	No	No	45	3	19	25	25	13	1	13	18
trkrpathway_clean.xml	30	286	152	No	No	83	4	19	36	42	13	0	3	18
ret_pathway_clean.xml	20	106	70	No	No	79	4	23	35	39	13	0	1	18
bcr_5pathway_clean.xml	19	519	60	No	No	119	7	30	55	55	12	3	18	28
vegfr1_pathway_clean.xml	18	86	29	No	No	49	2	20	26	29	12	0	7	15
amb2_neutrophils_pathway_clean.xml	27	96	15	No	No	77	10	35	36	41	12	2	1	29
retinoic_acid_pathway_clean.xml	20	95	66	No	No	68	6	22	31	40	11	0	21	23
pi3kplctrkpathway_clean.xml	17	67	44	No	No	72	4	20	44	43	11	0	20	17
hedgehog_glipathway_clean.xml	14	183	139	No	No	83	7	20	24	43	11	0	12	14
nfkappabcanonicalpathway_clean.xml	7	47	22	No	No	40	7	21	23	27	11	2	8	9
pdgfrbpathway_clean.xml	24	125	102	No	No	86	6	20	39	42	11	0	6	18
insulin_pathway_clean.xml	16	309	226	No	No	67	4	14	24	27	10	0	58	11
met_pathway_clean.xml	26	416	243	No	No	78	6	18	43	48	10	1	14	21
p75ntrpathway_clean.xml	25	213	150	No	No	86	5	23	41	50	10	0	6	18
txa2pathway_clean.xml	28	535	369	No	No	76	7	29	34	42	10	0	3	27
igf1_pathway_clean.xml	13	79	45	No	No	54	2	18	30	35	10	0	2	16
a6b1_a6b4_integrin_pathway_clean.xml	15	108	20	No	No	72	7	24	43	39	10	1	1	28
kitpathway_clean.xml	28	423	303	No	No	85	4	16	39	40	9	0	54	20
syndecan_4_pathway_clean.xml	24	68	4	No	No	61	7	28	29	35	9	0	1	25
pi3kciaktpathway_clean.xml	20	144	85	No	No	57	3	19	26	34	8	0	48	11
insulin_glucose_pathway_clean.xml	3	16	16	No	No	36	2	12	17	20	8	0	2	9
hivnefpathway_clean.xml	13	225	49	No	No	49	6	14	30	28	7	2	21	11
telomerasepathway_clean.xml	26	354	49	No	No	101	9	26	37	59	7	2	7	23
angiopoietinreceptor_pathway_clean.xml	29	347	122	No	No	95	8	33	44	52	7	2	5	30
hdac_classi_pathway_clean.xml	30	187	89	No	No	77	10	21	25	49	6	4	17	15
epopathway_clean.xml	23	171	109	No	No	62	4	11	32	30	6	1	1	15
ps1pathway_clean.xml	12	135	44	No	No	78	8	9	15	33	5	2	17	17
s1p_s1p3_pathway_clean.xml	13	52	33	No	No	53	4	18	17	27	5	0	6	17
smad2_3nuclearpathway_clean.xml	33	298	172	No	No	104	7	20	35	67	5	1	5	24
fgf_pathway_clean.xml	28	129	57	No	No	100	4	19	36	38	5	0	5	24
avb3_integrin_pathway_clean.xml	22	135	28	No	No	82	5	28	38	42	5	0	3	31
il6_7pathway_clean.xml	25	265	28	No	No	71	3	20	36	40	5	0	2	19
hif1_tfpathway_clean.xml	50	129	111	No	No	79	6	13	27	28	4	0	49	25
er_nongenomic_pathway_clean.xml	21	173	69	No	No	60	3	15	29	27	4	1	11	13
ephrinbrevpathway_clean.xml	13	74	53	No	No	46	4	14	18	20	4	0	6	10
tgfbrpathway_clean.xml	26	252	120	No	No	72	5	10	26	39	4	1	4	11
foxm1pathway_clean.xml	32	80	47	No	No	47	2	14	20	27	4	1	3	13
aurora_a_pathway_clean.xml	23	71	55	No	No	45	4	13	16	22	4	2	3	7
hdac_classii_pathway_clean.xml	26	62	40	No	No	51	5	12	15	29	4	2	2	15
caspase_pathway_clean.xml	34	750	569	No	No	57	3	14	30	29	3	0	94	14
wnt_canonical_pathway_clean.xml	12	163	54	No	No	65	6	5	13	25	3	2	12	14
foxopathway_clean.xml	22	143	79	No	No	71	6	14	29	36	3	1	12	18
pdgfrapathway_clean.xml	11	46	36	No	No	29	2	10	16	17	3	1	5	6
arf6_1regulationpathway_clean.xml	3	219	192	No	No	39	4	9	12	13	3	0	3	11
anthraxpathway_clean.xml	25	255	226	No	No	20	1	7	10	9	3	0	2	10
ptp1bpathway_clean.xml	23	161	107	No	No	62	6	12	26	29	3	0	1	19
p38alphabetapathway_clean.xml	10	87	66	No	No	32	3	10	9	14	3	0	1	3
lymphangiogenesis_pathway_clean.xml	15	47	28	No	No	45	2	15	20	21	3	0	1	18
bard1pathway_clean.xml	20	89	55	No	No	33	3	14	6	24	2	0	10	3
wnt_calcium_pathway_clean.xml	6	38	36	No	No	47	2	8	13	15	2	0	8	4
hnf3bpathway_clean.xml	29	64	56	No	No	44	7	7	12	12	2	0	8	16
epha_fwdpathway_clean.xml	13	113	113	No	No	34	2	5	13	10	2	0	4	5
trail_pathway_clean.xml	7	39	39	No	No	25	3	2	15	11	2	0	1	4
reelinpathway_clean.xml	15	129	24	No	No	49	5	15	23	27	2	0	1	11
lis1pathway_clean.xml	14	107	29	No	No	37	1	6	11	14	2	1	1	6
bmppathway_clean.xml	25	331	275	No	No	46	4	5	9	19	2	0	1	5
mtor_4pathway_clean.xml	12	152	69	No	No	31	1	5	11	10	1	0	23	7
il4_2pathway_clean.xml	38	593	39	No	No	72	2	9	37	29	1	0	2	18
rxr_vdr_pathway_clean.xml	14	67	53	No	No	39	2	4	11	17	1	0	1	14
hedgehog_2pathway_clean.xml	25	176	175	No	No	27	2	2	7	5	0	0	15	3
il27pathway_clean.xml	22	80	55	No	No	27	1	9	14	15	0	0	3	10
rhodopsin_pathway_clean.xml	12	134	134	No	No	22	1	0	0	0	0	0	2	3
wnt_signaling_pathway_clean.xml	2	6	6	No	No	8	0	0	0	0	0	0	0	0
tnfpathway_clean.xml	14	152	19	No	No	66	6	21	33	40	13	2	0	12
tcrraspathway_clean.xml	2	14	0	No	No	25	1	14	18	19	12	0	0	9
tcrjnkpathway_clean.xml	1	11	0	No	No	27	3	10	13	15	8	0	0	5
tcrcalciumpathway_clean.xml	17	134	12	No	No	36	0	12	15	15	1	0	0	9
syndecan_pathway_clean.xml	4	8	0	No	No	4	1	4	0	4	0	0	0	0
syndecan_3_pathway_clean.xml	12	30	5	No	No	26	3	9	8	13	2	0	0	5
syndecan_2_pathway_clean.xml	22	61	4	No	No	73	5	33	41	43	13	0	0	23
syndecan_1_pathway_clean.xml	11	36	7	No	No	24	3	13	12	17	3	0	0	13
smad2_3pathway_clean.xml	7	38	24	No	No	18	3	8	7	12	6	1	0	3
s1p_s1p5_pathway_clean.xml	3	9	9	No	No	16	0	3	2	8	0	0	0	1
s1p_s1p4_pathway_clean.xml	6	22	18	No	No	22	0	7	7	13	2	0	0	4
s1p_s1p2_pathway_clean.xml	8	41	17	No	No	37	0	11	14	20	3	0	0	7
s1p_s1p1_pathway_clean.xml	10	62	37	No	No	41	1	13	14	20	2	0	0	14
s1p_meta_pathway_clean.xml	8	66	66	No	No	22	0	3	0	7	0	0	0	1
ranbp2pathway_clean.xml	5	45	0	No	No	27	3	5	5	13	3	2	0	8
prlsignalingeventspathway_clean.xml	16	47	21	No	No	33	1	17	14	20	4	0	0	11
pi3kcipathway_clean.xml	10	138	138	No	No	54	3	10	21	23	5	0	0	15
pi3kcibpathway_clean.xml	2	5	2	No	No	5	0	3	5	4	3	0	0	4
p38gammadeltapathway_clean.xml	6	33	12	No	No	11	0	1	3	3	1	0	0	2
p38alphabetadownstreampathway_clean.xml	27	63	52	No	No	37	0	7	12	22	1	0	0	13
p38_mkk3_6pathway_clean.xml	4	59	24	No	No	31	2	6	8	14	2	0	0	3
p38_mk2pathway_clean.xml	12	27	24	No	No	25	0	4	11	16	1	0	0	7
nfkappabatypicalpathway_clean.xml	11	46	5	No	No	27	4	17	16	21	4	2	0	7
nfkappabalternativepathway_clean.xml	2	8	1	No	No	11	4	8	7	8	2	2	0	1
nfat_tfpathway_clean.xml	29	110	13	No	No	69	1	28	33	35	11	0	0	22
nfat_3pathway_clean.xml	26	201	55	No	No	76	5	29	36	44	17	1	0	17
mapktrkpathway_clean.xml	11	133	38	No	No	48	2	16	25	32	12	0	0	15
lpa4_pathway_clean.xml	1	11	6	No	No	31	2	12	22	15	8	0	0	7
il23pathway_clean.xml	25	322	9	No	No	50	5	22	28	28	3	3	0	20
il2_stat5pathway_clean.xml	15	19	11	No	No	48	2	18	29	24	6	0	0	11
il2_1pathway_clean.xml	23	312	16	No	No	94	4	31	57	53	16	0	0	32
il1pathway_clean.xml	10	91	23	No	No	52	6	22	27	34	10	2	0	12
il12_stat4pathway_clean.xml	10	30	12	No	No	35	3	18	27	25	3	1	0	12
il12_2pathway_clean.xml	25	311	25	No	No	75	5	33	48	43	8	3	0	20
hnf3pathway_clean.xml	3	3	3	No	No	3	0	0	0	0	0	0	0	0
hnf3apathway_clean.xml	29	134	85	No	No	46	2	15	12	22	3	0	0	12
hif1apathway_clean.xml	9	37	21	No	No	19	1	4	3	11	2	1	0	5
hdac_classiii_pathway_clean.xml	17	47	33	No	No	40	2	10	9	21	2	0	0	9
glypicanpathway_clean.xml	3	3	3	No	No	3	0	0	0	0	0	0	0	0
glypican_3pathway_clean.xml	7	19	17	No	No	10	0	1	4	3	0	0	0	2
glypican_2pathway_clean.xml	1	2	2	No	No	2	0	0	0	0	0	0	0	0
glypican_1pathway_clean.xml	14	37	26	No	No	36	1	9	16	15	2	0	0	12
faspathway_clean.xml	15	191	39	No	No	52	5	21	27	31	5	2	0	9
ephrinb_ephbpathway_clean.xml	6	6	6	No	No	7	0	0	0	0	0	0	0	0
ephrinarevpathway_clean.xml	3	11	7	No	No	16	1	5	5	5	2	0	0	2
ephrina_ephapathway_clean.xml	4	4	4	No	No	9	0	0	0	0	0	0	0	1
ephbfwdpathway_clean.xml	29	288	154	No	No	58	2	15	20	26	6	0	0	13
epha2_fwdpathway_clean.xml	12	203	203	No	No	43	1	13	19	18	4	0	0	8
cone_pathway_clean.xml	11	127	127	No	No	21	0	0	0	1	0	0	0	2
circadianpathway_clean.xml	9	90	64	No	No	19	1	1	1	6	1	0	0	1
botulinumtoxinpathway_clean.xml	17	102	77	No	No	15	1	1	0	2	0	0	0	3
avb3_opn_pathway_clean.xml	11	64	21	No	No	45	5	20	31	29	4	2	0	19
aurora_kinase_pathway_clean.xml	3	3	3	No	No	4	0	0	0	2	0	0	0	1
aurora_c_pathway_clean.xml	2	11	11	No	No	6	0	0	0	2	0	0	0	1
aurora_b_pathway_clean.xml	21	105	81	No	No	43	1	5	8	15	1	0	0	4
arf_3pathway_clean.xml	11	223	19	No	No	20	5	5	3	5	4	1	0	5
a4b1_paxindep_pathway_clean.xml	5	21	4	No	No	38	2	13	20	22	3	0	0	14
a4b1_paxdep_pathway_clean.xml	5	21	0	No	No	25	1	11	13	17	1	0	0	10
a4b1_a4b7_pathway_clean.xml	2	8	0	No	No	9	1	4	3	5	0	0	0	3

## Sheet: Reactome paths
Pathway Name	Number of end points	Number of paths	Non-targeted	Ubiquitin?	Proteasome?	Number of proteins	siRNA	Group 1	Group 2	Predicted	Expert Annotated 1	Expert Annotated 2	Non-targeted + siRNA genes	Number of drug targets
Synthesis_of_bile_acids_and_bile_salts_via_7alpha_hydroxycholesterol	17	400	390	No	No	15	0	1	0	1	1	0	0	4
Gluconeogenesis	11	228	228	No	No	16	1	1	2	1	0	0	0	6
Downstream_TCR_signaling	6	91	34	Yes	No	28	6	11	13	20	6	4	2	7
trans_Golgi_Network_Vesicle_Budding	16	80	44	No	No	13	3	4	1	7	4	1	4	2
Vamp7_associated_clathrin_derived_vesicle_budding	5	110	43	No	No	15	3	4	1	7	4	1	9	2
Synthesis_of_bile_acids_and_bile_salts	19	154	154	No	No	10	0	0	0	0	0	0	0	2
Vamp8_associated_clathrin_derived_vesicle_budding	4	87	31	No	No	14	3	4	1	7	4	1	4	2
Nicotinate_metabolism	10	140	140	No	No	12	0	0	1	0	0	0	0	6
De_novo_synthesis_of_IMP	7	126	126	No	No	6	0	0	0	0	0	0	0	6
Vamp2_associated_Clathrin_derived_vesicle_budding	5	103	30	No	No	14	3	4	1	7	4	1	3	3
Amino_acid_uptake_across_the_plasma_membrane	25	121	118	No	No	26	0	2	0	2	0	0	0	8
Transformation_of_lanosterol_to_cholesterol	9	118	118	No	No	10	0	0	1	0	0	0	0	5
Methylation	8	116	116	No	No	5	0	0	0	0	0	0	0	4
Urea_synthesis	7	115	115	No	No	6	0	0	0	0	0	0	0	4
Ornithine_metabolism	8	103	103	No	No	6	0	0	0	0	0	0	0	5
Apoptotic_cleavage_of_cellular_proteins	29	56	52	No	No	15	1	4	5	7	3	0	2	5
Common_Pathway	16	101	97	No	No	11	1	1	0	1	0	0	0	9
CYP2E1_reactions	9	90	90	No	No	1	0	0	0	0	0	0	0	0
Heme_biosynthesis	12	87	87	No	No	6	0	0	0	0	0	0	0	3
Metabolism_of_amino_acids	33	86	86	No	No	0	0	0	0	0	0	0	0	0
Glucocorticoid_biosynthesis	5	83	83	No	No	4	0	0	0	0	0	0	0	1
Synthesis_of_bile_acids_and_bile_salts_via_27_hydroxycholesterol	7	80	80	No	No	6	0	0	0	0	0	0	0	2
Synthesis_of_glycosylphosphatidylinositol__GPI_	7	80	80	No	No	17	1	0	0	0	0	0	0	0
Cytosolic_sulfonation_of_small_molecules	17	78	78	No	No	5	0	0	0	1	0	0	0	4
mitochondrial_fatty_acid_beta_oxidation_of_saturated_fatty_acids	14	78	78	No	No	7	0	0	0	0	0	0	0	4
Purine_biosynthesis	11	78	78	No	No	8	0	0	1	2	0	0	0	4
Tryptophan_catabolism	6	78	78	No	No	6	0	0	0	0	0	0	0	1
Aspartate__asparagine__glutamate__and_glutamine_metabolism	6	77	77	No	No	7	0	0	0	0	0	0	0	4
Lysine_catabolism	11	74	74	No	No	6	1	0	0	0	0	0	0	4
Reversible_phosphorylation_of_nucleoside_diphosphates	18	72	72	No	No	0	0	0	0	0	0	0	0	0
Steroid_hormone_biosynthesis	18	69	69	No	No	3	0	0	0	0	0	0	0	1
Phenylalanine_and_tyrosine_catabolism	6	68	68	No	No	8	0	0	0	0	0	0	0	4
HDL_mediated_lipid_transport	8	69	67	No	No	10	1	1	4	1	0	0	0	6
Generation_of_second_messenger_molecules	8	34	30	No	No	12	2	7	7	9	2	1	2	3
Glucose_metabolism	19	65	65	No	No	3	1	0	0	0	0	0	0	0
Gamma_carboxylation_of_protein_precursors	10	64	64	No	No	9	1	1	0	1	0	0	0	8
Hydrolysis_of_nucleoside_5__monophosphates_to_nucleosides_plus_orthophosphate	22	64	64	No	No	0	0	0	0	0	0	0	0	0
Pyrimidine_salvage_reactions	3	63	63	No	No	7	0	0	0	0	0	0	0	4
Vitamins	10	62	62	No	No	6	0	0	1	0	0	0	0	2
Intrinsic_Pathway_for_Apoptosis	9	62	62	No	No	1	0	0	1	0	0	0	0	0
Recycling_of_bile_acids_and_salts	12	97	58	No	No	11	0	1	1	1	0	0	0	6
Nucleotide_metabolism	22	56	56	No	No	0	0	0	0	0	0	0	0	0
Polo_like_kinase_mediated_events	3	6	2	No	No	4	1	2	1	3	2	0	1	1
Mineralocorticoid_biosynthesis	6	54	54	No	No	3	0	0	0	0	0	0	0	0
Androgen_biosynthesis	5	53	53	No	No	2	0	0	0	0	0	0	0	2
TRAF6_Mediated_Induction_of_the_antiviral_cytokine_IFN_alpha_beta_cascade	5	47	25	No	No	14	3	3	7	12	1	0	3	3
Ribonucleotide_salvage	5	52	52	No	No	9	1	0	1	0	0	0	0	7
Signaling_by_BMP	8	51	51	No	No	4	0	0	2	2	0	0	0	1
Unknown	7	51	51	No	No	3	0	0	0	0	0	0	0	0
Pyrimidine_metabolism	20	50	50	No	No	0	0	0	0	0	0	0	0	0
Oxidative_decarboxylation_of_alpha_ketoisovalerate_to_isobutyryl_CoA_by_branched_chain_alpha_ketoacid_dehydrogenase	5	49	49	No	No	4	0	0	0	0	0	0	0	1
mitochondrial_fatty_acid_beta_oxidation_of_unsaturated_fatty_acids	3	47	47	No	No	6	0	0	0	0	0	0	0	4
Hydrolysis_of_cytosolic_nucleoside_5__monophosphates_by_5__nucleotidase_cytosolic_IA	12	46	46	No	No	1	0	0	0	0	0	0	0	0
Electron_Transport_Chain	5	61	45	No	No	75	9	1	2	2	0	0	0	38
Vitamin_D__calciferol__metabolism	5	45	45	No	No	7	0	0	1	0	0	0	0	4
Global_Genomic_NER__GG_NER_	10	13	9	No	No	20	5	10	7	13	1	0	1	1
Oxidative_decarboxylation_of_alpha_ketoadipate_to_glutaryl_CoA_by_alpha_ketoglutarate_dehydrogenase	4	44	44	No	No	3	1	0	0	0	0	0	0	1
Oxidative_decarboxylation_of_alpha_keto_beta_methylvalerate_to_alpha_methylbutyryl_CoA_by_branched_chain_alpha_ketoacid_dehydrogenase	4	44	44	No	No	4	0	0	0	0	0	0	0	1
Oxidative_decarboxylation_of_alpha_ketoisocaproate_to_isovaleryl_CoA_by_branched_chain_alpha_ketoacid_dehydrogenase	4	44	44	No	No	4	0	0	0	0	0	0	0	1
Mitotic_Prometaphase	2	4	2	No	No	78	12	4	5	10	1	0	1	1
Carnitine_synthesis	9	43	43	No	No	4	0	0	0	0	0	0	0	4
Peptide_ligand_binding_receptors	24	48	42	No	No	25	0	4	9	6	0	0	0	7
Signaling_by_Notch	24	44	42	No	No	4	0	1	0	3	0	0	0	0
Isoleucine_catabolism	9	41	41	No	No	5	1	0	0	0	0	0	0	3
Dissolution_of_Fibrin_Clot	6	50	40	No	No	8	0	2	3	2	0	0	0	7
Cytochrome_P450___arranged_by_substrate_type	15	40	40	No	No	0	0	0	0	0	0	0	0	0
Exocytosis_of_Alpha_granule_	43	43	39	No	No	43	2	10	11	12	1	1	0	24
Pyrimidine_catabolism	5	38	38	No	No	3	0	0	0	0	0	0	0	0
Cell_surface_interactions_at_the_vascular_wall	23	49	36	No	No	33	1	11	7	12	0	0	0	10
Hydrolysis_of_cytosolic_nucleoside_5___and_3__monophosphates_by_5__3__nucleotidase__cytosolic	8	36	36	No	No	1	0	0	0	0	0	0	0	0
Beta_oxidation_of_decanoyl_CoA_to_octanoyl_CoA_CoA	5	35	35	No	No	5	0	0	0	0	0	0	0	3
Beta_oxidation_of_hexanoyl_CoA_to_butanoyl_CoA	5	35	35	No	No	5	0	0	0	0	0	0	0	3
Beta_oxidation_of_octanoyl_CoA_to_hexanoyl_CoA	5	35	35	No	No	5	0	0	0	0	0	0	0	3
Beta_oxidation_of_lauroyl_CoA_to_decanoyl_CoA_CoA	5	35	35	No	No	5	0	0	0	0	0	0	0	2
Coenzyme_A_biosynthesis	5	35	35	No	No	5	1	0	0	0	0	0	0	1
Synthesis_of_bile_acids_and_bile_salts_via_24_hydroxycholesterol	10	201	201	No	No	10	1	0	0	0	0	0	9	2
Fatty_acids	5	34	34	No	No	4	0	0	0	0	0	0	0	1
Hormone_sensitive_lipase__HSL__mediated_triacylglycerol_hydrolysis	6	34	34	No	No	5	0	0	0	0	0	0	0	1
NRAGE_signals_death_through_JNK	5	34	34	No	No	6	0	0	2	5	0	0	0	0
Metabolism_of_folate_and_pterines	6	163	163	No	No	8	2	0	0	0	0	0	3	5
Branched_chain_amino_acid_catabolism	11	33	33	No	No	2	0	0	0	0	0	0	0	1
Simple_hydroxylation	5	33	33	No	No	3	0	0	0	0	0	0	0	1
Cleavage_of_the_damaged_pyrimidine_	13	40	33	No	No	5	0	1	1	2	1	0	0	0
Xenobiotics	14	154	154	No	No	13	1	0	0	0	0	0	3	5
Deoxyribonucleotide_salvage	8	32	32	No	No	5	1	0	1	0	0	0	0	3
Caspase_mediated_cleavage_of_cytoskeletal_proteins	20	40	32	No	No	11	1	3	6	6	1	0	0	1
Interconversion_of_polyamines	5	36	32	No	No	2	0	1	1	1	0	0	0	1
Cholesterol_biosynthesis	7	140	140	No	No	8	1	0	0	1	0	0	7	2
Leucine_catabolism	8	31	31	No	No	6	0	0	0	0	0	0	0	4
AKT_phosphorylates_targets_in_the_cytosol	9	34	31	No	No	8	1	1	4	7	0	0	0	3
Beta_oxidation_of_myristoyl_CoA_to_lauroyl_CoA	5	31	31	No	No	3	0	0	0	0	0	0	0	1
Beta_oxidation_of_palmitoyl_CoA_to_myristoyl_CoA	5	31	31	No	No	3	0	0	0	0	0	0	0	1
FMO_oxidizes_nucleophiles	5	31	31	No	No	3	0	0	0	0	0	0	0	0
Endogenous_sterols	18	124	124	No	No	13	1	0	1	0	0	0	3	5
Glutamate_Neurotransmitter_Release_Cycle	8	98	98	No	No	14	1	0	0	2	0	0	4	4
Metabolism_of_polyamines	5	30	30	No	No	4	0	0	1	0	0	0	0	4
Citric_acid_cycle__TCA_cycle_	5	30	30	No	No	5	1	0	0	0	0	0	0	2
Apoptotic_cleavage_of_cell_adhesion__proteins	15	30	30	No	No	10	0	1	5	2	1	0	0	1
Hydrolysis_of_extracellular_nucleoside_5__monophosphates_by_plasma_membrane_bound_5__nucleotidase	8	30	30	No	No	1	0	0	0	0	0	0	0	1
Depyrimidination	12	36	30	No	No	5	0	1	1	2	1	0	0	0
Glycolysis	6	30	30	No	No	0	0	0	0	0	0	0	0	0
Immunoregulatory_interactions_between_a_Lymphoid_and_a_non_Lymphoid_cell	26	57	29	No	No	52	0	16	22	17	8	1	0	7
Creatine_metabolism	6	29	29	No	No	2	0	0	0	0	0	0	0	2
ERK_MAPK_targets	7	29	29	No	No	2	0	0	1	1	0	0	0	1
Sterols_are_12_hydroxylated_by_CYP8B1	5	29	29	No	No	1	0	0	0	0	0	0	0	0
De_novo_synthesis_of_the_pyrimidine_ring_and_conversion_to_UMP	7	65	65	No	No	3	2	0	0	0	0	0	3	2
Xanthine_formation	5	28	28	No	No	5	1	0	1	0	0	0	0	4
dGTP_formation	4	28	28	No	No	6	0	0	1	2	0	0	0	3
Purine_salvage_reactions	7	28	28	No	No	4	1	0	1	0	0	0	0	3
Signaling__by_TGF_beta	5	40	28	No	No	6	0	2	2	5	0	0	0	2
ABH2_mediated_Reversal_of_Alkylation_Damage	5	28	28	No	No	1	0	0	0	0	0	0	0	1
Estrogen_biosynthesis	5	28	28	No	No	1	0	0	0	0	0	0	0	1
Metabolism_of_water_soluble_vitamins_and_cofactors	12	28	28	No	No	1	0	0	0	0	0	0	0	1
Phosphorylation_of_nucleosides_to_form_nucleoside_5__monophosphates	10	28	28	No	No	0	0	0	0	0	0	0	0	0
Polyamines_are_oxidized_to_amines__aldehydes_and_H2O2_by_PAOs	5	28	28	No	No	1	0	0	0	0	0	0	0	0
Pregnenolone_biosynthesis	5	28	28	No	No	3	0	0	0	0	0	0	0	0
Eicosanoids	5	27	27	No	No	5	0	0	0	0	0	0	0	2
Ethanol_is_oxidized_by_NAD__to_form_acetaldehyde__NADH__and_H_	3	27	27	No	No	6	0	0	0	0	0	0	0	1
Aromatic_amines_can_be_N_hydroxylated_or_N_dealkylated_by_CYP1A2	5	27	27	No	No	1	0	0	0	0	0	0	0	0
Reversible_phosphorylation_of_nucleoside_monophosphates	9	27	27	No	No	0	0	0	0	0	0	0	0	0
Monoamines_are_oxidized_to_aldehydes_by_MAOA_and_MAOB__producing_NH3_and_H2O2	5	26	26	No	No	2	0	0	0	0	0	0	0	2
Tie2_Signaling	9	26	26	No	No	8	0	0	2	2	0	0	0	1
Valine_catabolism	9	55	55	No	No	6	1	0	0	0	0	0	4	4
Glycogen_breakdown__glycogenolysis_	8	25	25	No	No	6	1	0	0	0	0	0	0	1
P450_Epoxidations	5	33	33	No	No	3	1	0	0	0	0	0	3	1
dATP_formation	3	24	24	No	No	6	0	0	1	2	0	0	0	3
Beta_oxidation_of_butanoyl_CoA_to_acetyl_CoA	4	24	24	No	No	3	0	0	0	0	0	0	0	2
Mitochondrial_Fatty_Acid_Beta_Oxidation	8	24	24	No	No	4	0	0	0	0	0	0	0	2
PLC_gamma1_signalling	3	24	24	No	No	4	0	0	2	1	0	0	0	2
Reduction_of_cytosolic_ribonucleoside_5__diphosphates_to_deoxyribonucleoside_5__diphosphates__glutaredoxin_	6	24	24	No	No	3	0	0	0	0	0	0	0	2
Reduction_of_cytosolic_ribonucleoside_5__diphosphates_to_deoxyribonucleoside_5__diphosphates__thioredoxin_	6	24	24	No	No	3	0	0	1	1	0	0	0	1
Reduction_of_nuclear_ribonucleoside_5__diphosphates_to_deoxyribonucleoside_5__diphosphates__thioredoxin_	6	24	24	No	No	3	0	0	1	1	0	0	0	1
Assembly_of_Viral_Components_at_the_Budding_Site	8	24	24	No	No	5	0	0	0	0	0	0	0	0
Extrinsic_Pathway_for_Apoptosis	4	24	24	No	No	0	0	0	0	0	0	0	0	0
P450_Dehalogenation	6	24	24	No	No	1	0	0	0	0	0	0	0	0
Purine_metabolism	10	24	24	No	No	0	0	0	0	0	0	0	0	0
Gamma_carboxylation__transport__and_amino_terminal_cleavage_of_proteins	15	23	23	No	No	8	1	1	0	1	0	0	0	7
Signal_attenuation	9	28	23	No	No	8	0	1	4	5	1	0	0	3
Displacement_of_DNA_glycosylase_by__APE1	9	25	23	No	No	9	0	1	2	2	1	0	0	1
Pentose_phosphate_pathway__hexose_monophosphate_shunt_	3	23	23	No	No	7	0	0	1	0	0	0	0	1
MyD88_cascade	2	23	23	No	No	6	0	0	0	1	0	0	0	0
ARMS_mediated_activation	5	22	22	No	No	8	0	0	2	3	0	0	0	3
Hydrolysis_of_cytosolic_nucleoside_5__monophosphates_by_5__nucleotidase__cytosolic_III	6	22	22	No	No	1	0	0	0	0	0	0	0	0
Influenza_Viral_RNA_Transcription_and_Replication	5	22	22	No	No	4	0	0	0	0	0	0	0	0
Lipid_and_lipoprotein_metabolism	10	22	22	No	No	0	0	0	0	0	0	0	0	0
Pyruvate_metabolism	2	22	22	No	No	1	0	0	1	0	0	0	0	0
Signaling_by_EGFR	12	38	21	No	No	7	2	3	4	6	2	0	0	4
Digestion_of_dietary_carbohydrate	3	21	21	No	No	5	0	0	0	0	0	0	0	2
Removal_of_DNA_patch_containing_abasic_residue	3	21	21	No	No	7	0	0	2	1	0	0	0	1
Toll_Like_Receptor_3__TLR3__Cascade	7	27	21	No	No	7	2	1	3	5	0	0	0	1
Vitamin_B2__riboflavin__metabolism	3	21	21	No	No	4	0	0	0	0	0	0	0	1
Cleavage_of_the_damaged_purine	8	21	21	No	No	3	0	0	1	0	0	0	0	0
Metabolism_of_carbohydrates	11	21	21	No	No	0	0	0	0	0	0	0	0	0
N_oxidation_of_nitrogen_compounds	4	21	21	No	No	1	0	0	0	0	0	0	0	0
Viral_Messenger_RNA_Synthesis	3	22	20	No	No	69	19	9	23	29	1	0	0	1
Recognition_and_association_of_DNA_glycosylase_with_site_containing_an_affected_pyrimidine	12	24	20	No	No	5	0	1	1	2	1	0	0	0
ABH3_mediated_Reversal_of_Alkylation_Damage	5	32	32	No	No	1	1	0	0	0	0	0	5	1
Frs2_mediated_activation	3	19	19	No	No	6	0	0	2	2	0	0	0	3
Digestion_of_dietary_lipid	3	19	19	No	No	4	0	0	1	0	0	0	0	1
Integration_of_energy_metabolism	8	19	19	No	No	2	0	0	0	0	0	0	0	1
PKA_mediated_phosphorylation_of_key_metabolic_factors	4	19	19	No	No	2	0	0	0	0	0	0	0	1
Fatty_Acyl_CoA_Biosynthesis	4	28	28	No	No	2	1	0	0	0	0	0	4	1
P450_Dehydrogenation_of_alkanes_to_form_alkenes	4	24	24	No	No	2	1	0	0	0	0	0	3	2
PI3K_AKT_signalling	4	19	19	No	No	8	1	0	4	3	0	0	2	6
Transport_of_Mature_mRNA_Derived_from_an_Intronless_Transcript	5	18	18	No	No	8	1	0	2	1	0	0	8	1
Further_platelet_releasate	22	22	18	No	No	22	0	6	7	8	3	2	0	7
Utilization_of_Ketone_Bodies	4	18	18	No	No	3	0	0	0	0	0	0	0	3
p75NTR_recruits_signalling_complexes	6	32	18	Yes	No	9	0	2	2	7	2	1	0	2
Acetaldehyde_is_oxidized_by_NAD__to_form_acetate__NADH__and_H_	6	18	18	No	No	2	0	0	0	0	0	0	0	1
Conjugation_of_benzoate_with_glycine	3	18	18	No	No	1	0	0	0	0	0	0	0	1
Conjugation_of_salicylate_with_glycine	3	18	18	No	No	2	0	0	0	0	0	0	0	1
Glycogen_glycogenin_reacts_with_n_orthophosphates__yielding_n_glucose_1_phosphates_and_limit_dextrin_glycogenin	3	18	18	No	No	4	0	0	0	0	0	0	0	1
Hydrolysis_of_cytosolic_nucleoside_5__monophosphates_by_5__nucleotidase_cytosolic_II	5	18	18	No	No	1	1	0	0	0	0	0	0	1
Hydrolysis_of_mitochondrial_nucleoside_5___and_3__monophosphates_by_5__3__nucleotidase__mitochondrial	4	18	18	No	No	1	0	0	0	0	0	0	0	1
Hypusine_synthesis_from_eIF5A_lysine	4	18	18	No	No	2	0	0	0	0	0	0	0	1
Phosphorylation_of_cytosolic_nucleosides_by_deoxycytidine_kinase	5	18	18	No	No	1	0	0	0	0	0	0	0	1
Poly__1_4__alpha_glucosyl__glycogenin_reacts_with_n_orthophosphates_to_form_glycogenin_and_n_D_glucose_1_phosphates	3	18	18	No	No	4	0	0	0	0	0	0	0	1
Vitamin_C__ascorbate__metabolism	4	18	18	No	No	1	0	0	0	0	0	0	0	1
Conjugation_of_phenylacetate_with_glutamine	3	18	18	No	No	0	0	0	0	0	0	0	0	0
Glutathione_synthesis	3	17	17	No	No	3	0	0	1	0	0	0	0	2
Guanine_formation	3	17	17	No	No	2	1	0	0	0	0	0	0	2
Cap_dependent_Translation_Initiation	15	28	17	No	No	104	5	6	1	10	0	0	0	1
COPII__Coat_Protein_2__Mediated_Vesicle_Transport	6	17	17	No	No	5	0	0	0	0	0	0	0	0
Packaging_of_Eight_RNA_Segments	1	17	17	No	No	9	0	0	0	0	0	0	0	0
Steroid_metabolism	8	17	17	No	No	0	0	0	0	0	0	0	0	0
Transport_of_the_SLBP_Dependant_Mature_mRNA	5	18	18	No	No	6	1	0	1	1	0	0	8	1
Removal_of_aminoterminal_propeptides_from_gamma_carboxylated_proteins	16	32	16	No	No	9	1	2	0	2	0	0	0	7
Cyclin_A_B1_associated_events_during_G2_M_transition	12	72	16	No	No	8	0	5	5	6	1	0	0	4
Proline_catabolism	5	16	16	No	No	3	0	0	0	0	0	0	0	3
Histidine_catabolism	3	16	16	No	No	4	0	0	0	0	0	0	0	2
PECAM1_interactions	7	18	16	No	No	8	0	2	2	5	0	0	0	2
Activation_of_DNA_fragmentation_factor	9	19	16	No	No	5	1	3	5	3	2	0	0	1
Formation_of_the_active_cofactor__UDP_glucuronate	3	16	16	No	No	3	0	0	0	0	0	0	0	1
Ester_hydrolysis	4	16	16	No	No	0	0	0	0	0	0	0	0	0
Rho_GTPase_cycle	4	16	16	No	No	0	0	0	0	0	0	0	0	0
Cytochrome_p450	3	18	18	No	No	2	1	0	0	0	0	0	6	1
Signalling_to_RAS	5	15	15	No	No	5	0	0	3	2	0	0	0	3
Conversion_of_cytosolic_inosine_5__monophosphate__IMP___NAD___and_H2O_to_xanthosine_5__monophosphate__XMP__and_NADH___H_	3	15	15	No	No	2	0	0	0	0	0	0	0	2
Conversion_of_cytosolic_inosine_5__monophosphate__L_aspartate__and_GTP_to_adenylosuccinate__guanosine_5__diphosphate__and_orthophosphate	3	15	15	No	No	2	0	0	0	0	0	0	0	2
Formation_of_ATP_by_chemiosmotic_coupling	3	15	15	No	No	15	1	0	0	0	0	0	0	1
PP2A_mediated_dephosphorylation_of_key_metabolic_factors	5	15	15	No	No	2	0	0	0	0	0	0	0	1
Fructose_catabolism	3	15	15	No	No	1	0	0	0	0	0	0	0	0
Glycogen_synthesis	6	15	15	No	No	3	1	0	0	0	0	0	0	0
Nicotinamide_salvaging	3	15	15	No	No	1	0	0	0	0	0	0	0	0
P450_oxidation	3	15	15	No	No	1	0	0	0	0	0	0	0	0
S6K1_signalling	5	18	15	No	No	5	0	1	1	1	0	0	0	0
CREB_phosphorylation	3	14	14	No	No	4	0	0	2	4	0	0	0	3
Proline_synthesis	4	14	14	No	No	2	0	0	0	0	0	0	0	2
Propionyl_CoA_catabolism	3	14	14	No	No	4	0	0	0	0	0	0	0	2
GTP_hydrolysis_and_joining_of_the_60S_ribosomal_subunit	11	39	14	No	No	105	5	7	1	11	1	0	0	1
mTOR_signalling	3	14	14	No	No	4	0	0	1	0	0	0	0	1
Trafficking_of_dietary_sterols	6	14	14	No	No	3	0	0	0	0	0	0	0	1
A_third_proteolytic_cleavage_releases_NICD	8	16	14	No	No	5	0	1	0	3	0	0	0	0
Phase_1___Functionalization_of_compounds	6	14	14	No	No	0	0	0	0	0	0	0	0	0
Phosphorylated_glycogen_synthase_catalyzes_the_addition_of_glucose_residues_to_the_non_reducing_end_of_a__1_4__alpha_D_glucose_multimer_when_activated_by_glucose_6_phosphate	3	14	14	No	No	4	0	0	0	0	0	0	0	0
Phosphorylation_of_mitochondrial_nucleosides_by_deoxyguanosine_kinase	4	14	14	No	No	1	0	0	0	0	0	0	0	0
Phosphorylation_of_mitochondrial_nucleosides_by_thymidine_kinase_2__mitochondrial	4	14	14	No	No	1	0	0	0	0	0	0	0	0
Receptor_ligand_binding_initiates_the_second_proteolytic_cleavage_of_Notch_receptor	8	16	14	No	No	5	1	1	0	3	0	0	0	0
Synthesis_of_phosphatidic_acid_from_lysophosphatidic_acid	2	14	14	No	No	5	0	0	0	0	0	0	0	0
Chylomicron_mediated_lipid_transport	8	46	13	No	No	11	1	2	3	3	0	0	0	7
G_s__alpha_mediated_events_in_glucagon_signalling	3	13	13	No	No	3	0	0	0	0	0	0	0	2
Hypoxanthine_formation	3	13	13	No	No	2	0	0	1	0	0	0	0	2
Activation_of_the_mRNA_upon_binding_of_the_cap_binding_complex_and_eIFs__and_subsequent_binding_to_43S	5	29	13	No	No	7	1	1	1	1	0	0	0	1
Attachment_of_GPI_anchor_to_uPAR	3	13	13	No	No	7	1	1	0	1	0	0	0	1
Purine_catabolism	3	13	13	No	No	2	0	0	0	0	0	0	0	1
_5_Phosphoribose_1_diphosphate_biosynthesis	3	13	13	No	No	1	0	0	0	0	0	0	0	0
p38MAPK_events	4	24	13	No	No	2	0	1	1	1	1	0	0	0
Synthesis_of_lysophosphatidic_acid_from_dihydroxyacetone_phosphate	3	13	13	No	No	2	0	0	0	0	0	0	0	0
AKT_phosphorylates_targets_in_the_nucleus	5	18	18	No	No	4	1	0	3	3	0	0	5	2
Activated_AMPK_stimulates_fatty_acid_oxidation_in_muscle	6	17	16	No	No	5	1	1	1	1	0	0	4	2
Formation_of_Fibrin_Clot__Clotting_Cascade_	6	12	12	No	No	3	1	1	0	1	0	0	0	3
Signalling_to_p38_via_RIT_and_RIN	5	12	12	No	No	3	0	0	1	0	0	0	0	3
Import_of_palmitoyl_CoA_into_the_mitochondrial_matrix	2	12	12	No	No	3	0	0	2	0	0	0	0	2
Regulation_of_pyruvate_dehydrogenase_complex__PDC_	4	12	12	No	No	6	0	0	0	2	0	0	0	2
Signaling_in_Immune_system	7	14	12	No	No	6	0	4	1	4	0	0	0	2
Signalling_to_ERKs	6	12	12	No	No	2	0	0	1	0	0	0	0	2
Acetate__ATP__and_coenzyme_A_react_to_form_acetyl_CoA__AMP__and_pyrophosphate	3	12	12	No	No	1	0	0	0	0	0	0	0	1
Beta_catenin_phosphorylation_cascade	1	12	12	No	No	2	0	0	0	2	0	0	0	1
Fructose_6_phosphate_and_ATP_react_to_form_fructose_2_6_bisphosphate_and_ADP	2	12	12	No	No	4	0	0	0	0	0	0	0	1
Cleavage_of_Growing_Transcript_in_the_Termination_Region_	9	17	12	No	No	43	6	1	8	8	0	0	0	0
Depurination	6	12	12	No	No	3	0	0	1	0	0	0	0	0
FGFR_ligand_binding_and_activation	3	12	12	No	No	0	0	0	0	0	0	0	0	0
Formation_of_Cytosolic_Glycerol_3_phosphate	3	12	12	No	No	2	0	0	0	0	0	0	0	0
Glyceraldehyde_3_phosphate__NAD___and_orthophosphate_react_to_form_1_3_bisphosphoglycerate__NADH__and_H_	3	12	12	No	No	0	0	0	0	0	0	0	0	0
P450_Hydroxylations	3	12	12	No	No	1	0	0	0	0	0	0	0	0
Recognition_and_association_of_DNA_glycosylase_with_site_containing_an_affected_purine	6	12	12	No	No	3	0	0	1	0	0	0	0	0
Toll_Receptor_Cascades	2	12	12	No	No	0	0	0	0	0	0	0	0	0
Transport_of_HA_trimer__NA_tetramer_and_M2_tetramer_from_the_endoplasmic_reticulum_to_the_Golgi_Apparatus	3	12	12	No	No	3	0	0	0	0	0	0	0	0
Viral_dsRNA_TLR3_TRIF_Complex_Activates_TBK1	2	12	12	No	No	5	0	0	1	3	0	0	0	0
Transport_of_the_SLBP_independent_Mature_mRNA	4	15	15	No	No	5	1	0	1	1	0	0	7	1
Inosine_formation	3	11	11	No	No	2	1	0	1	0	0	0	0	2
NGF_independant_TRKA_activation	3	11	11	No	No	3	0	0	1	0	0	0	0	2
FGFR1_ligand_binding_and_activation	4	11	11	No	No	1	0	0	0	1	0	0	0	1
SHC_mediated_signalling	4	11	11	No	No	3	0	0	2	2	0	0	0	1
SOS_mediated_signalling	4	11	11	No	No	2	0	0	1	1	0	0	0	1
Acetylation	3	11	11	No	No	2	0	0	0	0	0	0	0	0
C6_deamination_of_adenosine	3	11	11	No	No	2	0	0	2	0	0	0	0	0
Exocytosis_of_Dense_granule	11	11	11	No	No	2	0	0	1	0	0	0	0	0
G_alpha_Q_cascade	3	11	11	No	No	2	0	0	1	0	0	0	0	0
Glucuronidation	3	11	11	No	No	1	0	0	0	0	0	0	0	0
Glycogenin_catalyzes_the_synthesis_of_an_oligo_1_4_glucose_moiety_covalently_attached_to_itself	3	11	11	No	No	2	0	0	0	0	0	0	0	0
Glycogen_synthase_catalyzes_the_addition_of_glucose_residues_to_the_non_reducing_end_of_a__1_4__alpha_D_glucose_multimer	3	11	11	No	No	4	0	0	0	0	0	0	0	0
Initial_triggering_of_complement	5	11	11	No	No	2	0	0	0	0	0	0	0	0
Insulin_effects_increased_synthesis_of_Xylulose_5_Phosphate	2	11	11	No	No	2	0	0	0	0	0	0	0	0
Negative_regulation_of_the_PI3K_AKT_network	3	12	12	No	No	5	1	0	2	1	0	0	3	1
Glucose___ATP____glucose_6_phosphate___ADP	2	12	12	No	No	4	1	0	0	0	0	0	2	2
eNOS_activation	4	45	10	No	No	6	1	2	3	4	2	0	0	3
Phosphorylase_kinase_activates_glycogen_phosphorylase	3	14	10	No	No	8	0	4	0	4	1	0	0	2
Reduction_of_cytosolic_ribonucleoside_5__diphosphates_to_deoxyribonucleoside_5__diphosphates_by_ribonucleotide_reductase_and_glutaredoxin	2	10	10	No	No	2	0	0	0	0	0	0	0	2
TRKA_signalling_from_the_plasma_membrane	3	10	10	No	No	2	0	0	1	0	0	0	0	2
Ceramide_signalling	2	10	10	No	No	3	0	0	2	1	0	0	0	1
Conjugation_of_carboxylic_acids	5	10	10	No	No	1	0	0	0	0	0	0	0	1
Ornithine_and_proline_metabolism	5	10	10	No	No	1	0	0	0	0	0	0	0	1
Phosphorylation_of_cytosolic_nucleosides_by_uridine_cytidine_kinase_2	3	10	10	No	No	1	0	0	0	0	0	0	0	1
Regulated_proteolysis_of_p75NTR	4	16	10	No	No	6	2	2	2	5	1	1	0	1
Agmatine_biosynthesis	3	10	10	No	No	1	0	0	0	0	0	0	0	0
Disinhibition_of_SNARE_formation	3	10	10	No	No	2	0	0	0	0	0	0	0	0
G2_M_Checkpoints	2	10	10	No	No	2	0	0	1	1	0	0	0	0
Inhibition_of_TSC_complex_formation_by_PKB	3	10	10	No	No	3	0	0	1	1	0	0	0	0
Phosphorylation_of_cytosolic_nucleosides_by_adenosine_kinase	3	10	10	No	No	1	0	0	0	0	0	0	0	0
Phosphorylation_of_cytosolic_nucleosides_by_uridine_cytidine_kinase_1	3	10	10	No	No	1	0	0	0	0	0	0	0	0
Triacylglyceride_Biosynthesis	3	10	10	No	No	1	0	0	0	0	0	0	0	0
Uncoating_of_the_Influenza_Virion	5	10	10	No	No	9	0	0	0	0	0	0	0	0
Transport_of_Mature_mRNAs_Derived_from_Intronless_Transcripts	4	11	11	No	No	5	1	0	1	1	0	0	3	1
Cyclin_D_associated_events_in_G1	4	25	9	No	No	7	0	4	5	6	0	0	0	4
Galactose_catabolism	2	9	9	No	No	3	0	0	0	0	0	0	0	2
Release_of_eIF4E	3	9	9	No	No	6	0	0	2	0	0	0	0	2
RNA_Polymerase_II_Transcription_Elongation	11	29	9	No	No	41	15	20	25	29	3	2	0	2
Vitamin_B5__pantothenate__metabolism	3	9	9	No	No	3	0	0	0	0	0	0	0	2
G_alpha_12_cascade	3	16	9	No	No	3	0	2	1	2	0	0	0	1
p75_NTR_receptor_mediated_signalling	4	9	9	No	No	2	0	0	1	1	0	0	0	1
Resolution_of_AP_sites_via_the_single_nucleotide_replacement_pathway	2	9	9	No	No	3	0	0	1	0	0	0	0	1
FGFR2b_ligand_binding_and_activation	3	9	9	No	No	0	0	0	0	0	0	0	0	0
FGFR2c_ligand_binding_and_activation	3	9	9	No	No	0	0	0	0	0	0	0	0	0
Formation_of_PAPS	3	9	9	No	No	0	0	0	0	0	0	0	0	0
Reversal_of_Alkylation_Damage_By_DNA_Dioxygenases	9	9	9	No	No	0	0	0	0	0	0	0	0	0
Telomere_Extension_By_Telomerase	1	9	9	No	No	1	0	0	1	0	0	0	0	0
ATM_mediated_phosphorylation_of_repair_proteins	5	18	10	No	No	5	1	2	3	5	0	0	3	0
Unwinding_of_DNA	2	10	10	No	No	11	1	0	0	6	0	0	1	2
Transport_of_gamma_carboxylated_protein_precursors_from_the_endoplasmic_reticulum_to_the_Golgi_apparatus	8	8	8	No	No	8	1	1	0	1	0	0	0	7
Degradation_of_beta_catenin_by_the_destruction_complex	3	15	8	Yes	Yes	47	13	42	0	46	2	2	0	6
Regulation_of_ornithine_decarboxylase__ODC_	4	9	8	No	Yes	44	13	40	0	40	0	0	0	6
Activation_of_caspases_through_apoptosome_mediated_cleavage	3	10	8	No	No	5	1	1	4	4	1	0	0	4
Activation_of_ATR_in_response_to_replication_stress	6	27	8	No	No	32	0	8	5	22	1	0	0	3
Collagen_mediated_activation_cascade	2	10	8	No	No	7	0	1	4	2	1	0	0	3
ATP_formation	2	8	8	No	No	2	0	0	0	0	0	0	0	2
Cell_Cycle__Mitotic	4	10	8	No	No	14	0	1	0	12	0	0	0	2
Regulation_of_APC_C_activators_between_G1_S_and_early_anaphase	6	17	8	No	No	20	3	3	3	5	0	0	0	2
Retrograde_neurotrophin_signalling	3	18	8	No	No	9	1	3	1	3	2	0	0	2
TRKA_activation_by_NGF	2	8	8	No	No	2	0	0	1	0	0	0	0	2
FGFR1c_ligand_binding_and_activation	2	8	8	No	No	1	0	0	0	1	0	0	0	1
FGFR3b_ligand_binding_and_activation	2	8	8	No	No	1	0	0	0	0	0	0	0	1
FGFR3c_ligand_binding_and_activation	2	8	8	No	No	1	0	0	0	0	0	0	0	1
FGFR4_ligand_binding_and_activation	2	8	8	No	No	1	0	0	0	0	0	0	0	1
G2_M_Transition	4	12	8	No	No	1	0	1	0	1	1	0	0	1
NRIF_signals_cell_death_from_the_nucleus	3	14	8	Yes	No	5	0	1	1	4	1	1	0	1
Synthesis_of_Ketone_Bodies	2	8	8	No	No	1	0	0	0	0	0	0	0	1
Vitamin_B1__thiamin__metabolism	2	8	8	No	No	1	0	0	0	0	0	0	0	1
Death_Receptor__Signalling	3	8	8	No	No	3	0	0	1	3	0	0	0	0
ERKs_are_inactivated	2	8	8	No	No	0	0	0	0	0	0	0	0	0
Extension_of_Telomeres	4	8	8	No	No	0	0	0	0	0	0	0	0	0
G2_M_DNA_damage_checkpoint	3	10	8	No	No	4	0	1	3	3	0	0	0	0
Notch_receptor_binds_with_a_ligand	4	8	8	No	No	4	0	1	0	3	0	0	0	0
Phosphoenolpyruvate_and_ADP_react_to_form_pyruvate_and_ATP	2	8	8	No	No	1	0	0	0	0	0	0	0	0
PKA_activation_in_glucagon_signalling	3	8	8	No	No	1	0	0	0	0	0	0	0	0
Processing_of_Intronless_Pre_mRNAs	1	8	8	No	No	14	0	0	2	1	0	0	0	0
Reduction_of_cytosolic_ribonucleoside_5__diphosphates_to_deoxyribonucleoside_5__diphosphates_by_ribonucleotide_reductase_and_thioredoxin	2	8	8	No	No	2	0	0	1	1	0	0	0	0
Reduction_of_nuclear_ribonucleoside_5__diphosphates_to_deoxyribonucleoside_5__diphosphates_by_ribonucleotide_reductase_and_thioredoxin	2	8	8	No	No	2	0	0	1	1	0	0	0	0
Reversible_phosphorolysis_of_pyrimidine_nucleosides	4	8	8	No	No	0	0	0	0	0	0	0	0	0
Toll_Like_Receptor_4__TLR4__Cascade	4	8	8	No	No	5	0	0	2	0	0	0	0	0
TRAIL__signaling	2	8	8	No	No	5	0	0	3	3	0	0	0	0
Transport_of_nucleosides_and_free_purine_and_pyrimidine_bases_across_the_plasma_membrane	3	8	8	No	No	0	0	0	0	0	0	0	0	0
Virus_Assembly_and_Release	4	8	8	No	No	9	0	0	0	0	0	0	0	0
vRNA_Synthesis	2	8	8	No	No	4	0	0	0	0	0	0	0	0
Gab1_signalosome	8	59	7	No	No	11	2	4	8	8	1	0	0	6
Axonal_growth_stimulation	3	8	7	No	No	5	0	1	3	3	0	0	0	2
Alternative_complement_activation	4	26	7	No	No	3	0	1	1	1	0	0	0	1
Inhibition_of_HSL	2	7	7	No	No	2	0	0	2	0	0	0	0	1
PDE3B_signalling	2	7	7	No	No	2	0	0	2	0	0	0	0	1
Viral_dsRNA_TLR3_TRIF_Complex_Activates_RIP1	3	12	7	No	No	7	2	1	3	5	0	0	0	1
_1_6__alpha_glucose_residues_are_removed__as_D_glucose__from_limit_dextrin_by_debranching_enzyme	3	7	7	No	No	3	0	0	0	0	0	0	0	0
Hexose_uptake	4	7	7	No	No	1	0	0	0	0	0	0	0	0
LPS_transferred_from_LBP_carrier_to_CD14	3	7	7	No	No	2	0	0	1	0	0	0	0	0
mRNA_3__end_processing	6	18	7	No	No	34	5	1	6	6	0	0	0	0
Synthesis_of_deoxyribonucleoside_5__diphosphates_from_ribonucleoside_5__diphosphates	4	7	7	No	No	2	0	0	1	1	0	0	0	0
Formation_of_apoptosome	2	8	8	No	No	3	1	0	3	2	0	0	2	2
Phosphorylation_of_Emi1	3	10	8	No	No	4	1	1	2	2	0	0	2	1
mRNA_Splicing	4	8	6	No	No	4	2	1	3	2	0	0	4	0
Mitotic_Telophase__Cytokinesis	3	6	6	No	No	4	1	0	0	1	0	0	3	0
Integrin_cell_surface_interactions	49	106	6	No	No	55	0	15	19	15	0	0	0	16
Activation_of_the_pre_replicative_complex	5	17	6	No	No	29	1	4	4	20	0	0	0	5
DNA_Replication	4	8	6	Yes	No	7	0	1	0	7	1	1	0	3
SMAC_binds_to_IAPs_	3	6	6	No	No	5	1	1	3	4	1	0	0	3
SMAC_mediated_apoptotic_response	3	6	6	No	No	5	1	1	3	4	1	0	0	3
SMAC_mediated_dissociation_of_IAP_caspase_complexes_	4	6	6	No	No	5	1	1	3	4	1	0	0	3
BoNT_Light_Chain_Types_B__D__and_F_cleave_VAMP_Synaptobrevin	3	6	6	No	No	4	0	0	0	0	0	0	0	2
COPI_Mediated_Transport	6	25	6	No	No	10	1	2	0	2	2	1	0	2
DNA_replication_initiation	2	10	6	No	No	6	1	1	0	3	0	0	0	2
Formation_of_Acetoacetic_Acid	2	6	6	No	No	3	0	0	0	0	0	0	0	2
Hemostasis	7	7	6	No	No	6	0	4	1	4	0	0	0	2
P450_Prostaglandin_isomerizations	2	6	6	No	No	2	0	0	0	0	0	0	0	2
Signalling_to_STAT3	2	6	6	No	No	2	0	0	1	0	0	0	0	2
Telomere_C_strand_synthesis_initiation	2	10	6	No	No	6	1	1	0	3	0	0	0	2
Thrombin_mediated_activation_of_PARs	3	6	6	No	No	4	1	1	0	1	0	0	0	2
Activation_of_PKB	2	6	6	No	No	2	0	0	1	1	0	0	0	1
Axonal_growth_inhibition__RHOA_activation_	3	7	6	No	No	4	0	1	2	3	0	0	0	1
Base_free_sugar_phosphate_removal_via_the_single_nucleotide_replacement_pathway	2	6	6	No	No	2	0	0	1	0	0	0	0	1
Biotin_metabolism	2	6	6	No	No	1	0	0	0	0	0	0	0	1
Cyclin_B2_mediated_events	3	13	6	No	No	2	0	1	2	1	0	0	0	1
FGFR1c_and_Klotho_ligand_binding_and_activation	2	6	6	No	No	2	0	0	0	1	0	0	0	1
Insulin_receptor_recycling	4	6	6	No	No	2	0	0	1	1	0	0	0	1
IRS_activation	2	6	6	No	No	2	0	0	1	1	0	0	0	1
NGF_processing	2	6	6	No	No	1	0	0	1	0	0	0	0	1
Phosphorylation_of_cytosolic_nucleosides_by_thymidine_kinase_1__soluble	2	6	6	No	No	1	0	0	0	0	0	0	0	1
Ribosomal_scanning_and_start_codon_recognition	5	9	6	No	No	55	2	4	1	6	0	0	0	1
S6K1_mediated_signalling	2	6	6	No	No	5	0	0	2	0	0	0	0	1
SHC_activation	2	6	6	No	No	3	0	0	2	2	0	0	0	1
Signaling_by_Insulin_receptor	2	6	6	No	No	2	0	0	1	1	0	0	0	1
Stimulation_of_the_cell_death_response_by_PAK_2p34	3	8	6	No	No	2	0	2	1	2	2	0	0	1
Transcription_of_the_HIV_genome	11	35	6	No	No	39	12	25	22	35	2	0	0	1
_1_3_bisphosphoglycerate_and_ADP_react_to_form_3_phosphoglycerate_and_ATP	2	6	6	No	No	1	0	0	0	0	0	0	0	0
Activation_of_Pro_Caspase_8	5	9	6	No	No	9	0	2	6	5	0	0	0	0
Assembly_of_the_ORC_complex_at_the_origin_of_replication	1	6	6	No	No	6	0	0	0	4	0	0	0	0
BoNT_Light_Chain_Types_A__C1__E_cleave_SNAP_25	3	6	6	No	No	3	0	0	0	0	0	0	0	0
Conversion_of_Fatty_Acyl_CoA_to_Phosphatidic_Acid	3	6	6	No	No	0	0	0	0	0	0	0	0	0
FGFR1b_ligand_binding_and_activation	2	6	6	No	No	0	0	0	0	0	0	0	0	0
FGFR2_ligand_binding_and_activation	3	6	6	No	No	0	0	0	0	0	0	0	0	0
FGFR3_ligand_binding_and_activation	3	6	6	No	No	0	0	0	0	0	0	0	0	0
Glutathione_conjugation	2	6	6	No	No	0	0	0	0	0	0	0	0	0
Hydrolysis_of_cytosolic_nucleoside_5__monophosphates_by_5__nucleotidase_cytosolic_IB	2	6	6	No	No	1	0	0	0	0	0	0	0	0
MicroRNA_biogenesis	2	9	6	No	No	14	7	2	13	10	0	0	0	0
mRNA_Editing__A_to_I_Conversion	4	6	6	No	No	2	0	0	2	0	0	0	0	0
mRNA_Editing	2	6	6	No	No	0	0	0	0	0	0	0	0	0
NADE_modulates_death_signalling	2	6	6	No	No	3	0	0	1	3	0	0	0	0
p53_Independent_DNA_Damage_Response	2	6	6	No	No	1	0	0	0	0	0	0	0	0
PI3K_Cascade	3	6	6	No	No	0	0	0	0	0	0	0	0	0
PLC_mediated_hydrolysis	2	6	6	No	No	3	0	0	2	0	0	0	0	0
RNA_Polymerase_III_Transcription	3	6	6	No	No	12	5	0	11	4	0	0	0	0
RNA_Polymerase_III_Transcription_Termination	3	6	6	No	No	12	5	0	11	4	0	0	0	0
SHC_related_events	3	6	6	No	No	1	0	0	1	1	0	0	0	0
Signalling_to_ERK5	2	6	6	No	No	2	0	0	1	0	0	0	0	0
Synthesis_of_GPI_anchored_proteins	3	6	6	No	No	0	0	0	0	0	0	0	0	0
Synthesis_of_lysophosphatidic_acid_from_glycerol_3_phosphate	2	6	6	No	No	1	0	0	0	0	0	0	0	0
TRAM_Cascade	2	6	6	No	No	7	0	0	2	3	0	0	0	0
Transcription	4	6	6	No	No	0	0	0	0	0	0	0	0	0
Translesion_synthesis_by_DNA_polymerases_bypassing_lesion_on_DNA_template_	2	6	6	No	No	0	0	0	0	0	0	0	0	0
Viral_RNP_Complexes_in_the_Host_Cell_Nucleus	1	6	6	No	No	6	0	0	0	0	0	0	0	0
AKT_mediated_inactivation_of_FOXO1A	2	6	6	No	No	2	1	0	1	2	0	0	2	1
Removal_of_licensing_factors_from_origins	9	10	5	Yes	Yes	58	13	42	0	55	1	1	0	7
EGFR_downregulation	12	88	5	Yes	No	17	4	6	4	11	3	1	0	4
Shc_events_in_EGFR_signaling	4	23	5	No	No	7	2	2	4	6	1	0	0	4
Inhibition_of_replication_initiation_of_damaged_DNA_by_Rb_E2F1	2	5	5	No	No	7	0	0	2	4	0	0	0	3
G1_S_Transition	4	6	5	No	No	14	0	1	0	12	0	0	0	2
Telomere_C_strand__Lagging_Strand__Synthesis	8	13	5	No	No	9	0	1	0	4	0	0	0	2
Basigin_interactions	4	9	5	No	No	4	0	2	2	2	2	1	0	1
Gap_filling_DNA_repair_synthesis_and_ligation_in_GG_NER	3	5	5	No	No	1	0	0	0	0	0	0	0	1
Gap_filling_DNA_repair_synthesis_and_ligation_in_TC_NER	3	5	5	No	No	1	0	0	0	0	0	0	0	1
Glucose_is_carried_across_the_plasma_membrane_by_a_glucose_transport_protein__GLUT_	1	5	5	No	No	4	1	0	0	0	0	0	0	1
Integration_of_provirus	5	32	5	No	No	2	0	2	1	2	2	1	0	1
Ketone_body_metabolism	5	5	5	No	No	1	0	0	0	0	0	0	0	1
Conversion_of_Phosphatidic_Acid_to_Diacylglycerol	1	5	5	No	No	3	0	0	0	0	0	0	0	0
Metabolism_of_bile_acids_and_bile_salts	5	5	5	No	No	1	0	0	0	0	0	0	0	0
Phase_1_functionalization	3	5	5	No	No	0	0	0	0	0	0	0	0	0
Resolution_of_D_loop_structures_through_synthesis_dependent_strand_annealing	4	5	5	No	No	0	0	0	0	0	0	0	0	0
RNA_Polymerase_III_Transcription_Initiation_From_Type_3_Promoter	3	7	5	No	No	22	5	2	12	7	1	0	0	0
Toll_Like_Receptor_10__TLR10__Cascade	3	5	5	No	No	1	0	0	0	0	0	0	0	0
UTP_and_glucose_1_phosphate_react_to_form_UDP_glucose_and_pyrophosphate	1	5	5	No	No	1	0	0	0	0	0	0	0	0
vRNP_Assembly	2	5	5	No	No	4	0	0	0	0	0	0	0	0
Transport_of_Mature_Transcript_to_Cytoplasm	3	6	6	No	No	3	1	0	1	1	0	0	2	1
Notch_HLH_transcription_pathway	2	11	5	No	No	3	1	2	1	3	0	0	1	1
Intrinsic_Pathway	2	4	4	No	No	17	2	4	2	5	0	0	0	10
Switching_of_origins_to_a_post_replicative_state	7	7	4	Yes	Yes	48	13	41	0	47	1	1	0	7
Grb2_events_in_EGFR_signaling	3	17	4	No	No	6	2	2	3	5	1	0	0	4
Cyclin_E_associated_events_during_G1_S_transition_	4	32	4	No	No	6	0	5	3	5	1	0	0	3
DNA_Replication_Pre_Initiation	4	6	4	No	No	14	0	1	0	12	0	0	0	2
Phosphorylation_of_CD3_and_TCR_zeta_chains	3	21	4	No	No	9	1	7	6	7	2	1	0	2
Signalling_by_NGF	2	4	4	No	No	2	0	0	1	0	0	0	0	2
TCR_signaling	7	14	4	No	No	7	1	7	6	7	2	1	0	2
VEGF_binds_to_VEGFR_leading_to_receptor_dimerization	3	6	4	No	No	2	0	1	0	1	0	0	0	2
Astrocytic_Glutamate_Glutamine_Uptake_And_Metabolism	1	4	4	No	No	2	0	0	0	0	0	0	0	1
Breakdown_of_hydrogen_peroxide_to_water_and_molecular_oxygen	2	4	4	No	No	1	0	0	1	0	0	0	0	1
COX_reactions	2	6	4	No	No	1	0	1	1	1	0	0	0	1
DNA_Damage_Reversal	2	4	4	No	No	1	0	0	0	0	0	0	0	1
Lipoprotein_metabolism	2	4	4	No	No	2	0	0	2	0	0	0	0	1
Neurotransmitter_Clearance_In_The_Synaptic_Cleft	2	4	4	No	No	1	0	0	0	0	0	0	0	1
NFG_and_proNGF_binds_to_p75NTR	2	4	4	No	No	3	0	0	1	1	0	0	0	1
Nuclear_Events__kinase_and_transcription_factor_activation_	2	4	4	No	No	1	0	0	0	1	0	0	0	1
Oligomerization_of_connexins_into_connexons	3	4	4	No	No	3	0	0	0	0	0	0	0	1
p75NTR_negatively_regulates_cell_cycle_via_SC1	2	4	4	No	No	3	0	0	1	1	0	0	0	1
Phosphorylation_of_proteins_involved_in_the_G2_M_transition_by_Cyclin_A_Cdc2_complexes	2	8	4	No	No	3	0	3	1	3	0	0	0	1
RNA_Polymerase_II_Transcription_Initiation_And_Promoter_Clearance	11	28	4	No	No	39	12	25	22	35	2	0	0	1
RNA_Polymerase_I_Promoter_Clearance	3	6	4	No	No	20	5	9	6	15	0	0	0	1
Toll_Like_Receptor_TLR1_TLR2_Cascade	3	4	4	No	No	2	0	0	0	0	0	0	0	1
Toll_Like_Receptor_TLR6_TLR2_Cascade	3	4	4	No	No	2	0	0	0	0	0	0	0	1
Activated_TLR4_signalling	2	4	4	No	No	0	0	0	0	0	0	0	0	0
Activation_of_BMF_and_translocation_to_mitochondria	2	4	4	No	No	3	0	0	1	1	0	0	0	0
Activation_of_C3_and_C5	4	9	4	No	No	4	0	2	1	2	0	0	0	0
Amplification__of_signal_from_unattached__kinetochores_via_a_MAD2__inhibitory_signal	1	4	4	No	No	2	0	0	0	2	0	0	0	0
Breakdown_of_the_nuclear_lamina	4	8	4	No	No	3	0	2	3	3	0	0	0	0
Cell_death_signalling_via_NRAGE__NRIF_and_NADE	3	4	4	No	No	2	0	0	1	2	0	0	0	0
cRNA_Synthesis	1	4	4	No	No	4	0	0	0	0	0	0	0	0
Debranching_enzyme_transfers_3_glucose_blocks_from_branches_in_limit_dextrin	2	4	4	No	No	3	0	0	0	0	0	0	0	0
eNOS_activation_and_regulation	4	8	4	No	No	3	0	1	1	1	1	0	0	0
ERK_activation	2	4	4	No	No	0	0	0	0	0	0	0	0	0
Formation_of_editosomes_by_ADAR_proteins	2	4	4	No	No	2	0	0	2	0	0	0	0	0
Formation_of_the_Editosome	2	4	4	No	No	1	0	0	0	0	0	0	0	0
Glycogen_branching_enzyme_transfers_terminal_alpha_1_4_glucose_blocks_to_form_alpha_1_6__branches	2	4	4	No	No	3	0	0	0	0	0	0	0	0
Homologous_recombination_repair_of_replication_independent_double_strand_breaks	3	4	4	No	No	1	0	1	1	1	0	0	0	0
Inhibition_of_Host_mRNA_Processing_and_RNA_Silencing	2	4	4	No	No	3	0	0	0	0	0	0	0	0
Insulin_receptor_signalling_cascade	2	4	4	No	No	0	0	0	0	0	0	0	0	0
IRS_mediated_signalling	2	4	4	No	No	0	0	0	0	0	0	0	0	0
IRS_related_events	2	4	4	No	No	0	0	0	0	0	0	0	0	0
Maturation_of_Notch_precursor_via_proteolytic_cleavage	4	8	4	No	No	5	0	2	0	4	0	0	0	0
Mature_Notch_receptor_trafficks_to_plasma_membrane	4	4	4	No	No	4	0	1	0	3	0	0	0	0
Nef_mediates_down_modulation_of_cell_surface_receptors_by_recruiting_them_to_clathrin_adapters	3	8	4	No	No	4	1	4	1	4	4	0	0	0
NICD_trafficks_to_nucleus	4	4	4	No	No	4	0	1	0	3	0	0	0	0
PKB_mediated_events	2	4	4	No	No	0	0	0	0	0	0	0	0	0
Processing_of_Capped_Intronless_Pre_mRNA	2	4	4	No	No	10	1	0	2	2	0	0	0	0
Pyruvate_metabolism_and_TCA_cycle	4	4	4	No	No	0	0	0	0	0	0	0	0	0
Resolution_of_D_loop_structures_through_Holliday_junction_intermediates	3	4	4	No	No	0	0	0	0	0	0	0	0	0
S_Phase	2	4	4	No	No	0	0	0	0	0	0	0	0	0
Synthesis_of_dolichol_phosphate_mannose	1	4	4	No	No	3	1	0	0	0	0	0	0	0
The_fatty_acid_cycling_model	2	4	4	No	No	0	0	0	0	0	0	0	0	0
Toll_Like_Receptor_2_Cascade	2	4	4	No	No	0	0	0	0	0	0	0	0	0
Toll_Like_Receptor_5__TLR5__Cascade	3	4	4	No	No	2	0	0	0	0	0	0	0	0
Toll_Like_Receptor_7_8__TLR7_8__Cascade	3	4	4	No	No	0	0	0	0	0	0	0	0	0
Translocation_of_BoNT_Light_chain	4	4	4	No	No	1	0	0	0	0	0	0	0	0
Transport_of_Notch_receptor_precursor_to_golgi	4	4	4	No	No	4	0	1	0	3	0	0	0	0
Viral_mRNA_Translation	2	6	4	No	No	93	3	2	0	4	0	0	0	0
Mitotic_Metaphase_Anaphase_Transition	2	4	4	No	No	8	2	0	0	1	0	0	2	0
Transport_of_Mature_mRNA_derived_from_an_Intron_Containing_Transcript	22	48	4	No	No	24	6	1	5	6	0	0	1	1
Cyclin_A_Cdk2_associated_events_at_S_phase_entry	5	31	3	No	No	6	0	5	3	5	1	0	0	3
NF_kB_is_activated_and_signals_survival	3	11	3	Yes	No	9	2	4	4	8	3	3	0	3
Synthesis_of_DNA	4	4	3	Yes	No	7	0	1	0	7	1	1	0	3
Chk1_Chk2_Cds1__mediated_inactivation_of_Cyclin_B_Cdk1_complex	5	19	3	No	No	5	0	3	4	4	2	0	0	2
RNA_Polymerase_I_Promoter_Opening	1	4	3	No	No	3	0	2	2	3	2	0	0	2
Activation__myristolyation_of_BID_and_translocation_to_mitochondria	1	4	3	No	No	4	1	1	2	2	1	0	0	1
Association_of_licensing_factors_with_the_pre_replicative_complex	3	6	3	Yes	No	8	0	1	0	6	1	1	0	1
c_src_mediated_regulation_of_Cx43_function_and_closure_of_gap_junctions	4	9	3	No	No	2	0	1	1	1	1	0	0	1
Dual_incision_reaction_in_TC_NER	5	13	3	No	No	28	13	11	16	19	0	0	0	1
Gap_junction_assembly	3	3	3	No	No	1	0	0	0	0	0	0	0	1
HIV_1_Transcription_Elongation	3	7	3	No	No	31	12	13	23	21	0	0	0	1
Influenza_Virus_Induced_Apoptosis	2	4	3	No	No	4	0	1	1	1	0	0	0	1
Microtubule_dependent_trafficking_of_connexons_from_Golgi_to_the_plasma_membrane	2	3	3	No	No	1	0	0	0	0	0	0	0	1
mRNA_Capping	7	49	3	No	No	27	11	13	18	21	0	0	0	1
Nonhomologous_End_joining__NHEJ_	7	27	3	No	No	5	0	3	0	3	0	0	0	1
VEGF_ligand_receptor_interactions	3	5	3	No	No	1	0	1	0	1	0	0	0	1
Budding	1	3	3	No	No	9	0	0	0	0	0	0	0	0
Conversion_from_APC_C_Cdc20_to_APC_C_Cdh1_in_late_anaphase	3	8	3	No	No	16	3	1	1	3	0	0	0	0
DNA_Damage_Recognition_in_GG_NER	1	3	3	No	No	2	0	0	0	1	0	0	0	0
Elevation_of_cytosolic_Ca___levels	1	4	3	No	No	2	0	1	0	1	0	0	0	0
eNOS_acylation_cycle	1	3	3	No	No	3	1	0	1	0	0	0	0	0
G_protein_cascades	3	3	3	No	No	0	0	0	0	0	0	0	0	0
Mitochondrial_transcription_initiation	1	3	3	No	No	3	0	0	0	0	0	0	0	0
Platelet_Adhesion_to_exposed__collagen	1	3	3	No	No	0	0	0	0	0	0	0	0	0
Regulation_of_PAK_2p34_activity_by_PS_GAP_RHG10	1	3	3	No	No	2	0	1	0	1	1	0	0	0
Repair_synthesis_for_gap_filling_by_DNA_polymerase_in_TC_NER	6	12	3	No	No	15	1	8	3	10	0	0	0	0
Repair_synthesis_of_patch__27_30_bases_long__by_DNA_polymerase	6	12	3	No	No	15	1	8	3	10	0	0	0	0
Response_to_elevated_platelet_cytosolic_Ca__	1	3	3	No	No	0	0	0	0	0	0	0	0	0
RNA_Polymerase_III_Chain_Elongation	1	3	3	No	No	12	5	0	11	4	0	0	0	0
SLBP_Dependent_Processing_of_Replication_Dependent_Histone_Pre_mRNAs	1	3	3	No	No	11	1	0	2	2	0	0	0	0
Translesion_synthesis_by_HREV1	1	3	3	No	No	0	0	0	0	0	0	0	0	0
Translesion_synthesis_by_Pol_eta__	1	3	3	No	No	1	0	0	0	0	0	0	0	0
Translesion_synthesis_by_Pol_zeta	1	3	3	No	No	2	0	0	0	0	0	0	0	0
vWF_interaction_with_collagen	1	3	3	No	No	7	1	0	2	0	0	0	1	4
Activation_of_BAD_and_translocation_to_mitochondria_	2	8	3	No	No	7	1	1	7	4	0	0	1	2
Negative_Regulation_of_Glucokinase_by_Glucokinase_Regulatory_Protein	1	2	2	No	No	2	1	0	0	0	0	0	2	1
M_Phase	2	2	2	No	No	7	2	0	0	1	0	0	2	0
Glucose_uptake	1	2	2	No	No	1	1	0	0	0	0	0	1	1
Release_of_apoptotic_factors_from_the_mitochondria	2	2	2	No	No	2	1	0	2	1	0	0	1	1
Golgi_Cisternae_Pericentriolar_Stack_Reorganization	1	2	2	No	No	2	1	0	0	1	0	0	1	0
Ubiquitin_dependent_degradation_of_Cyclin_D1	2	6	2	Yes	Yes	44	13	42	1	43	1	1	0	7
Assembly_of_the_pre_replicative_complex	3	6	2	No	No	14	0	1	0	12	0	0	0	2
Cytochrome_c_mediated_apoptotic_response	2	2	2	No	No	3	1	0	3	2	0	0	0	2
G2_M_DNA_replication_checkpoint	4	10	2	No	No	3	0	2	2	2	1	0	0	2
LDL_endocytosis	1	2	2	No	No	2	0	0	1	0	0	0	0	2
Neurophilin_interactions_with_VEGF_and_VEGFR	2	5	2	No	No	2	0	1	1	1	0	0	0	2
p75NTR_signals_via_NF_kB	3	3	2	Yes	No	6	0	1	1	5	1	1	0	2
Polymerase_switching_on_the_C_strand_of_the_telomere	3	13	2	No	No	14	0	6	0	9	0	0	0	2
Processive_synthesis_on_the_lagging_strand	3	4	2	No	No	9	0	1	0	4	0	0	0	2
RAF_phosphorylates_MEK	4	10	2	No	No	4	0	2	3	4	2	0	0	2
Resolution_of_AP_sites_via_the_multiple_nucleotide_patch_replacement_pathway	1	2	2	No	No	6	0	0	0	1	0	0	0	2
TNF_signaling	1	7	2	No	No	7	0	1	4	5	0	0	0	2
APC_C_Cdc20_mediated_degradation_of_mitotic_proteins	3	7	2	Yes	No	19	3	2	1	5	1	1	0	1
APOBEC3G_mediated_resistance_to_HIV_1_infection	3	8	2	No	No	2	0	2	1	2	2	1	0	1
Apoptotic_execution__phase	2	2	2	No	No	1	0	1	1	1	1	0	0	1
Collagen_adhesion_via_Gp_IV	1	2	2	No	No	3	0	0	2	0	0	0	0	1
Dihydroxyacetone_phosphate_is_isomerized_to_form_glyceraldehyde_3_phosphate	1	2	2	No	No	1	0	0	0	0	0	0	0	1
Formation_and_Maturation_of_mRNA_Transcript	6	17	2	No	No	39	12	25	22	35	2	0	0	1
Glucose_6_phosphate_is_isomerized_to_form_fructose_6_phosphate	1	2	2	No	No	1	0	0	1	0	0	0	0	1
Interactions_of_Rev_with_host_cellular_proteins	3	6	2	No	No	28	11	7	2	8	1	0	0	1
mTORC1_mediated_signalling	2	2	2	No	No	4	0	0	1	0	0	0	0	1
RAF_activation	2	8	2	No	No	2	0	1	1	2	1	0	0	1
RNA_Polymerase_II_HIV_1_Promoter_Escape	6	27	2	No	No	39	12	25	22	35	2	0	0	1
RNA_Polymerase_II_Promoter_Escape	6	29	2	No	No	39	12	25	22	35	2	0	0	1
Toll_Like_Receptor_9__TLR9__Cascade	3	6	2	No	No	3	0	1	1	1	0	0	0	1
Transport_of_connexins_along_the_secretory_pathway	2	2	2	No	No	1	0	0	0	0	0	0	0	1
Activation_of_BH3_only_proteins	2	2	2	No	No	1	0	0	1	1	0	0	0	0
Botulinum_neurotoxicity	1	2	2	No	No	0	0	0	0	0	0	0	0	0
Caspase_8_is_formed_from_procaspase_8	1	2	2	No	No	1	0	0	1	1	0	0	0	0
ChREBP_activates_metabolic_gene_expression	1	2	2	No	No	2	0	0	0	0	0	0	0	0
Complement_cascade	2	4	2	No	No	3	0	1	0	1	0	0	0	0
Depolarization_of_the_Presynaptic_Terminal_Triggers_the_Opening_of_Calcium_Channels	1	2	2	No	No	0	0	0	0	0	0	0	0	0
Entry_of_Influenza_Virion_into_Host_Cell_via_Endocytosis	2	2	2	No	No	9	0	0	0	0	0	0	0	0
Eukaryotic_Translation_Elongation	2	8	2	No	No	4	0	1	1	2	1	1	0	0
Export_of_Viral_Ribonucleoproteins_from_Nucleus	1	2	2	No	No	6	0	0	0	0	0	0	0	0
Formation_of_a_pool_of_free_40S_subunits	2	5	2	No	No	94	4	2	0	6	0	0	0	0
Fusion_of_the_Influenza_Virion_to_the_Host_Cell_Endosome	1	2	2	No	No	9	0	0	0	0	0	0	0	0
Homologous_DNA_pairing_and_strand_exchange	2	2	2	No	No	0	0	0	0	0	0	0	0	0
Influenza_Life_Cycle	1	2	2	No	No	9	0	0	0	0	0	0	0	0
Inhibition_of_IFN_beta	1	2	2	No	No	1	0	0	0	0	0	0	0	0
Inhibition_of_PKR	2	4	2	No	No	2	0	1	0	1	0	0	0	0
Inhibition_of_the_proteolytic_activity_of_APC_C_required_for_the_onset_of_anaphase_by_mitotic_spindle_checkpoint_components	1	2	2	No	No	2	0	0	1	2	0	0	0	0
Integration_of_viral_DNA_into_host_genomic_DNA	2	6	2	No	No	1	0	1	0	1	1	0	0	0
Mal_Cascade	1	2	2	No	No	3	0	0	1	0	0	0	0	0
Mitochondrial_transcription_termination	1	2	2	No	No	1	0	0	0	0	0	0	0	0
Mitochondrial_Uncoupling_Proteins	1	2	2	No	No	0	0	0	0	0	0	0	0	0
NOSIP_mediated_eNOS_trafficking	1	2	2	No	No	2	0	0	1	0	0	0	0	0
Peptide_chain_elongation	3	14	2	No	No	84	3	3	1	5	1	1	0	0
Presynaptic_phase_of_homologous_DNA_pairing_and_strand_exchange	4	8	2	No	No	6	0	2	4	4	0	0	0	0
Processing_of_DNA_double_strand_break_ends	3	4	2	No	No	3	0	1	3	2	0	0	0	0
Proteolytic_cleavage_of_SNARE_complex_proteins	1	2	2	No	No	1	0	0	0	0	0	0	0	0
Recycling_of_eIF2_GDP	2	6	2	No	No	8	1	3	0	3	0	0	0	0
Regulation_of_Apoptosis	1	2	2	No	No	1	0	1	0	1	1	0	0	0
Release	1	2	2	No	No	9	0	0	0	0	0	0	0	0
Resolution_of_D_loop_structures	1	2	2	No	No	0	0	0	0	0	0	0	0	0
SLBP_independent_Processing_of_Histone_Pre_mRNAs	1	2	2	No	No	10	1	0	2	2	0	0	0	0
snRNP_Assembly	4	28	2	No	No	22	3	1	4	5	0	0	0	0
The_proton_buffering_model	1	2	2	No	No	0	0	0	0	0	0	0	0	0
The_role_of_Nef_in_HIV_1_replication_and_disease_pathogenesis	1	2	2	No	No	0	0	0	0	0	0	0	0	0
Vpr_mediated_induction_of_apoptosis_by_mitochondrial_outer_membrane_permeabilization	1	2	2	No	No	0	0	0	0	0	0	0	0	0
Orc1_removal_from_chromatin	3	11	1	Yes	Yes	57	13	43	0	54	1	1	0	8
SCF_Skp2__mediated_degradation_of_p27_p21	2	9	1	Yes	Yes	46	13	42	0	44	1	1	0	7
CDK_mediated_phosphorylation_and_removal_of_Cdc6	1	3	1	Yes	Yes	44	13	43	0	43	1	1	0	6
CDT1_association_with_the_CDC6_ORC_origin_complex	2	5	1	Yes	Yes	51	13	42	0	48	1	1	0	5
EGFR_interacts_with_phospholipase_C_gamma	2	6	1	No	No	3	2	1	2	3	0	0	0	2
ERK1_activation	2	7	1	No	No	2	0	2	2	2	2	0	0	2
Formation_of_HIV_1_elongation_complex_containing_HIV_1_Tat	3	20	1	No	No	40	15	19	25	28	3	2	0	2
Leading_Strand_Synthesis	2	2	1	No	No	9	0	1	0	4	0	0	0	2
M_G1_Transition	2	2	1	No	No	14	0	1	0	12	0	0	0	2
Phosphorylation_of_proteins_involved_in_G1_S_transition_by_active_Cyclin_E_Cdk2_complexes	1	2	1	No	No	2	0	1	1	2	0	0	0	2
Polymerase_switching	2	9	1	No	No	14	0	6	0	9	0	0	0	2
Prolonged_ERK_activation_events	1	1	1	No	No	3	0	0	1	0	0	0	0	2
Translocation_of_ZAP_70_to_Immunological_synapse	2	9	1	No	No	7	1	7	6	7	2	1	0	2
AMPK_inhibits_chREBP_transcriptional_activation_activity	1	4	1	No	No	5	0	1	1	2	0	0	0	1
Early_Phase_of_HIV_Life_Cycle	7	9	1	No	No	1	0	1	1	1	1	1	0	1
Elongation_of_Intron_Containing_Transcripts_and_co_transcriptional_mRNA_splicing	3	22	1	No	No	44	14	15	18	29	0	0	0	1
ERK2_activation	2	7	1	No	No	2	0	1	2	2	1	0	0	1
G2_Phase	2	4	1	No	No	1	0	1	0	1	0	0	0	1
Late_Phase_of_HIV_Life_Cycle	3	3	1	No	No	28	11	7	2	8	1	0	0	1
Minus_strand_DNA_synthesis	2	10	1	No	No	1	0	1	1	1	1	1	0	1
mRNA_Processing	2	2	1	No	No	9	3	9	4	9	0	0	0	1
mRNA_Splicing___Major_Pathway	22	1009	1	No	No	107	28	10	28	34	1	0	0	1
Stabilization_of_p53	3	8	1	No	No	3	0	3	1	3	1	0	0	1
Activation_of_BIM_and_translocation_to_mitochondria_	2	4	1	No	No	3	0	1	1	3	0	0	0	0
Activation_of_NOXA_and_translocation_to_mitochondria	1	1	1	No	No	1	0	0	0	0	0	0	0	0
Activation_of_PUMA_and_translocation_to_mitochondria	1	1	1	No	No	1	0	0	1	0	0	0	0	0
ATM_mediated_response_to_DNA_double_strand_break	1	4	1	No	No	1	0	1	1	1	0	0	0	0
Glucagon_signaling_in_metabolic_regulation	1	1	1	No	No	1	0	0	0	0	0	0	0	0
Transport_of_connexons_to_the_plasma_membrane	1	1	1	No	No	2	0	0	0	0	0	0	0	0
Cdc20_Phospho_APC_C_mediated_degradation_of_Cyclin_A	1	5	0	Yes	Yes	61	16	43	2	46	1	1	0	6
APC_C_Cdc20_mediated_degradation_of_Securin	0	0	0	Yes	Yes	58	16	42	1	44	1	1	0	5
APC_C_Cdh1_mediated_degradation_of_Cdc20_and_other_APC_C_Cdh1_targeted_proteins_in_late_mitosis_early_G1	0	0	0	Yes	Yes	57	16	42	0	43	1	1	0	5
Autodegradation_of_Cdh1_by_Cdh1_APC_C	1	3	0	Yes	Yes	57	16	42	0	43	1	1	0	5
Extrinsic_Pathway	0	0	0	No	No	5	0	0	0	0	0	0	0	5
Host_Interactions_of_HIV_factors	2	2	0	Yes	Yes	42	13	41	0	41	1	1	0	5
Regulation_of_activated_PAK_2p34_by_proteasome_mediated_degradation1	1	4	0	Yes	Yes	43	13	41	0	41	1	1	0	5
Regulation_of_activated_PAK_2p34_by_proteasome_mediated_degradation	1	4	0	Yes	Yes	43	13	42	0	42	2	1	0	5
SCF_beta_TrCP_mediated_degradation_of_Emi1	1	5	0	Yes	Yes	45	13	42	0	44	2	2	0	5
Ubiquitin_Mediated_Degradation_of_Phosphorylated_Cdc25A	1	4	0	Yes	Yes	43	13	41	0	41	1	1	0	5
Vif_mediated_degradation_of_APOBEC3G	1	6	0	Yes	Yes	46	14	44	2	44	3	2	0	5
Vpu_mediated_degradation_of_CD4	1	7	0	Yes	Yes	45	14	43	1	44	3	3	0	5
Classical_antibody_mediated_complement_activation	1	2	0	No	No	5	0	3	0	3	3	0	0	4
Plug_Formation	1	2	0	No	No	5	0	1	0	1	0	0	0	4
APC_C_Cdc20_mediated_degradation_of_Cyclin_B	1	4	0	Yes	No	18	3	3	3	5	1	1	0	2
DNA_strand_elongation	1	1	0	No	No	9	0	1	0	4	0	0	0	2
Formation_of_RNA_Pol_II_elongation_complex_	2	9	0	No	No	41	15	20	25	29	3	2	0	2
Lagging_Strand_Synthesis	1	1	0	No	No	9	0	1	0	4	0	0	0	2
Nef_and_signal_transduction	5	14	0	No	No	8	0	8	4	8	5	0	0	2
Removal_of_the_Flap_Intermediate	5	16	0	No	No	14	0	2	4	6	0	0	0	2
Reversible_phosphorylation_of_cytosolic_nucleoside_diphosphates_by_nucleoside_diphosphate_kinase_A_B_heterohexamer	0	0	0	No	No	2	0	0	0	1	0	0	0	2
Reversible_phosphorylation_of_cytosolic_nucleoside_diphosphates_by_nucleoside_diphosphate_kinase_A_hexamer	0	0	0	No	No	2	0	0	0	1	0	0	0	2
Reversible_phosphorylation_of_cytosolic_nucleoside_diphosphates_by_nucleoside_diphosphate_kinase_B_hexamer	0	0	0	No	No	2	0	0	0	1	0	0	0	2
RNA_Polymerase_I_Transcription_Initiation	1	14	0	No	No	21	5	10	6	16	0	0	0	2
Tat_mediated_elongation_of_the_HIV_1_transcript	2	5	0	No	No	38	15	19	25	28	3	2	0	2
_2_LTR_circle_formation	3	9	0	No	No	5	0	3	0	3	1	0	0	1
APC_Cdc20_mediated_degradation_of_Nek2A	0	0	0	Yes	No	20	3	2	1	5	1	1	0	1
BH3_only_proteins_associate_with_and_inactivate_anti_apoptotic_BCL_2_members	10	20	0	No	No	7	0	3	5	4	1	0	0	1
Binding_and_entry_of_HIV_virion	2	8	0	No	No	2	1	2	2	2	2	2	0	1
Collagen_adhesion_via_alpha_2_beta_1_glycoprotein	1	3	0	No	No	4	0	1	2	1	0	0	0	1
Dual_incision_reaction_in_GG_NER	10	20	0	No	No	20	5	10	7	13	1	0	0	1
E2F_enabled_inhibition_of_pre_replication_complex_formation	1	2	0	No	No	8	0	1	2	5	0	0	0	1
Elongation_arrest_and_recovery	1	2	0	No	No	30	12	11	21	20	3	2	0	1
Formation_of_incision_complex_in_GG_NER	1	8	0	No	No	20	5	10	7	13	1	0	0	1
Formation_of_the_Early_Elongation_Complex	1	6	0	No	No	31	12	13	23	21	0	0	0	1
Formation_of_the_HIV_1_Early_Elongation_Complex	1	6	0	No	No	31	12	13	23	21	0	0	0	1
Formation_of_transcription_coupled_NER__TC_NER__repair_complex	1	10	0	No	No	28	13	11	16	19	0	0	0	1
Generic_Transcription_Pathway	3	50	0	No	No	21	11	2	0	7	0	0	0	1
HIV_1_elongation_arrest_and_recovery	1	2	0	No	No	30	12	11	21	20	3	2	0	1
HIV_1_Transcription_Initiation	2	4	0	No	No	39	12	25	22	35	2	0	0	1
HIV_1_Transcription_Pre_Initiation	1	7	0	No	No	39	12	25	22	35	2	0	0	1
Interactions_of_Tat_with_host_cellular_proteins	1	2	0	No	No	2	1	2	0	2	2	1	0	1
L13a_mediated_translational_silencing_of_Ceruloplasmin_expression	2	4	0	No	No	104	5	7	1	11	0	0	0	1
MEK_activation	1	2	0	No	No	2	0	1	1	2	1	0	0	1
Nef_Mediated_CD4_Down_regulation	3	13	0	No	No	7	3	7	3	7	6	1	0	1
NEP_NS2_Interacts_with_the_Cellular_Export_Machinery	3	9	0	No	No	8	1	2	2	2	1	0	0	1
Nuclear_import_of_Rev_protein	3	15	0	No	No	29	12	8	3	9	1	0	0	1
p53_Dependent_G1_DNA_Damage_Response	1	2	0	No	No	1	0	1	0	1	0	0	0	1
p75NTR_regulates_axonogenesis	2	2	0	No	No	3	0	1	1	3	0	0	0	1
Pausing_and_recovery_of_elongation	0	0	0	No	No	30	12	11	21	20	3	2	0	1
Pausing_and_recovery_of_HIV_1_elongation	0	0	0	No	No	30	12	11	21	20	3	2	0	1
Pausing_and_recovery_of_Tat_mediated_HIV_1_elongation	0	0	0	No	No	29	12	10	21	19	3	2	0	1
Phosphorylation_of_the_APC_C	0	0	0	No	No	17	4	2	2	4	0	0	0	1
Plus_strand_DNA_synthesis	1	3	0	No	No	1	0	1	1	1	1	1	0	1
Regulation_of_DNA_replication	1	2	0	Yes	No	1	0	1	0	1	1	1	0	1
Reverse_Transcription_of_HIV_RNA	0	0	0	No	No	1	0	1	1	1	1	1	0	1
Reversible_phosphorolysis_of_pyrimidine_nucleosides_by_thymidine_phosphorylase	0	0	0	No	No	1	0	0	0	0	0	0	0	1
Reversible_phosphorylation_of_cytosolic_nucleoside_monophosphates_by_adenylate_kinase_1	0	0	0	No	No	1	0	0	0	0	0	0	0	1
Reversible_phosphorylation_of_cytosolic_nucleoside_monophosphates_by_deoxythymidylate_kinase__thymidylate_kinase_	0	0	0	No	No	1	0	0	0	0	0	0	0	1
Reversible_phosphorylation_of_cytosolic_nucleoside_monophosphates_by_UMP_CMP_kinase	0	0	0	No	No	1	0	0	0	0	0	0	0	1
Rev_mediated_nuclear_export_of_HIV_1_RNA	7	48	0	No	No	30	13	8	4	9	2	0	0	1
RNA_Pol_II_CTD_phosphorylation_and_interaction_with_CE1	1	6	0	No	No	25	11	13	18	21	0	0	0	1
RNA_Pol_II_CTD_phosphorylation_and_interaction_with_CE	1	6	0	No	No	25	11	13	18	21	0	0	0	1
RNA_Polymerase_I_Chain_Elongation	0	0	0	No	No	19	5	9	6	15	0	0	0	1
RNA_Polymerase_II_Transcription	3	8	0	No	No	39	12	25	22	35	2	0	0	1
RNA_Polymerase_II_Transcription_Initiation	2	4	0	No	No	39	12	25	22	35	2	0	0	1
RNA_Polymerase_II_Transcription_Pre_Initiation	1	7	0	No	No	39	12	25	22	35	2	0	0	1
RNA_Polymerase_I_Promoter_Escape	2	2	0	No	No	20	5	9	6	15	0	0	0	1
RNA_Polymerase_I_Transcription	1	1	0	No	No	19	5	9	6	15	0	0	0	1
RNA_Polymerase_I_Transcription_Termination	0	0	0	No	No	21	5	9	6	15	0	0	0	1
Tat_mediated_HIV_1_elongation_arrest_and_recovery_	1	2	0	No	No	29	12	10	21	19	3	2	0	1
Terminal_pathway_of_complement	1	6	0	No	No	7	0	2	0	2	0	0	0	1
Transcription_coupled_NER__TC_NER_	0	0	0	No	No	28	13	11	16	19	0	0	0	1
Translation_initiation_complex_formation	2	8	0	No	No	55	2	5	1	7	0	0	0	1
Uncoating_of_the_HIV_Virion	3	3	0	No	No	1	0	1	1	1	1	1	0	1
_3___UTR_mediated_translational_regulation	0	0	0	No	No	0	0	0	0	0	0	0	0	0
Abortive_elongation_of_HIV_1_transcript_in_the_absence_of_Tat	1	3	0	No	No	22	9	4	19	12	0	0	0	0
Activation_and_oligomerization_of_BAK_protein	0	0	0	No	No	2	0	0	1	0	0	0	0	0
Activation_of_APC_C_and_APC_C_Cdc20_mediated_degradation_of_mitotic_proteins	0	0	0	No	No	0	0	0	0	0	0	0	0	0
Activation_of_TRKA_receptors	0	0	0	No	No	0	0	0	0	0	0	0	0	0
Activation__translocation_and_oligomerization_of_BAX	1	2	0	No	No	2	0	1	2	1	0	0	0	0
Alanine_metabolism	0	0	0	No	No	1	0	0	0	0	0	0	0	0
Alcohol_Dehydrogenase	0	0	0	No	No	0	0	0	0	0	0	0	0	0
Aldehyde_Dehydrogenase	0	0	0	No	No	0	0	0	0	0	0	0	0	0
Amine_Oxidase_reactions	0	0	0	No	No	0	0	0	0	0	0	0	0	0
Amino_Acid_conjugation	0	0	0	No	No	0	0	0	0	0	0	0	0	0
Amplification_of_signal_from_the_kinetochores	0	0	0	No	No	0	0	0	0	0	0	0	0	0
APC_C_mediated_degradation_of_cell_cycle_proteins	2	3	0	No	No	15	3	1	0	2	0	0	0	0
Apoptosis	0	0	0	No	No	0	0	0	0	0	0	0	0	0
Apoptosis_induced_DNA_fragmentation	0	0	0	No	No	0	0	0	0	0	0	0	0	0
Apoptotic_factor_mediated_response	0	0	0	No	No	0	0	0	0	0	0	0	0	0
Assembly_of_the_RAD50_MRE11_NBS1_complex_at_DNA_double_strand_breaks	1	4	0	No	No	4	1	1	1	2	0	0	0	0
Assembly_of_the_RAD51_ssDNA_nucleoprotein_complex	3	6	0	No	No	5	0	2	4	3	0	0	0	0
Autointegration_results_in_viral_DNA_circles	3	3	0	No	No	1	0	1	0	1	1	0	0	0
Base_Excision_Repair__AP_Site_Formation	0	0	0	No	No	0	0	0	0	0	0	0	0	0
Base_Excision_Repair	0	0	0	No	No	0	0	0	0	0	0	0	0	0
Biological_oxidations	0	0	0	No	No	0	0	0	0	0	0	0	0	0
CDC6_association_with_the_ORC_origin_complex	1	2	0	No	No	7	0	1	0	5	0	0	0	0
Cell_Cycle_Checkpoints	0	0	0	No	No	0	0	0	0	0	0	0	0	0
Class_A_1__Rhodopsin_like_receptors_	0	0	0	No	No	0	0	0	0	0	0	0	0	0
Creation_of_C4_and_C2_activators	0	0	0	No	No	0	0	0	0	0	0	0	0	0
DNA_Damage_Bypass	0	0	0	No	No	0	0	0	0	0	0	0	0	0
DNA_Repair	0	0	0	No	No	0	0	0	0	0	0	0	0	0
Double_Strand_Break_Repair	0	0	0	No	No	0	0	0	0	0	0	0	0	0
E2F_mediated_regulation_of_DNA_replication	0	0	0	No	No	0	0	0	0	0	0	0	0	0
Effects_of_IP3	0	0	0	No	No	0	0	0	0	0	0	0	0	0
Effects_on_Ca___levels	1	2	0	No	No	1	0	1	0	1	0	0	0	0
Elongation_and_Processing_of_Capped_Transcripts	0	0	0	No	No	0	0	0	0	0	0	0	0	0
ER_to_Golgi_Transport	0	0	0	No	No	0	0	0	0	0	0	0	0	0
Ethanol_catabolism	0	0	0	No	No	0	0	0	0	0	0	0	0	0
Eukaryotic_Translation_Initiation	0	0	0	No	No	0	0	0	0	0	0	0	0	0
Eukaryotic_Translation_Termination	3	9	0	No	No	84	4	2	0	4	0	0	0	0
FasL__CD95L_signaling	2	8	0	No	No	5	0	2	3	5	0	0	0	0
FMO_reactions	0	0	0	No	No	0	0	0	0	0	0	0	0	0
Formation_of_annular_gap_junctions	1	4	0	No	No	1	1	1	1	1	1	0	0	0
Formation_of_Platelet_plug	0	0	0	No	No	0	0	0	0	0	0	0	0	0
Formation_of_the_ternary_complex__and_subsequently__the_43S_complex	1	4	0	No	No	48	1	3	0	5	0	0	0	0
Fusion_and_Uncoating_of_the_Influenza_Virion	0	0	0	No	No	9	0	0	0	0	0	0	0	0
G1_Phase	0	0	0	No	No	0	0	0	0	0	0	0	0	0
G1_S_DNA_Damage_Checkpoints	0	0	0	No	No	0	0	0	0	0	0	0	0	0
Gap_junction_degradation	1	2	0	No	No	1	1	1	1	1	1	0	0	0
Gap_junction_trafficking_and_regulation	0	0	0	No	No	0	0	0	0	0	0	0	0	0
Gap_junction_trafficking	0	0	0	No	No	0	0	0	0	0	0	0	0	0
Gene_Expression	0	0	0	No	No	0	0	0	0	0	0	0	0	0
Golgi_to_ER_Retrograde_Transport	0	0	0	No	No	0	0	0	0	0	0	0	0	0
HIV_Infection	0	0	0	No	No	0	0	0	0	0	0	0	0	0
HIV_Life_Cycle	0	0	0	No	No	0	0	0	0	0	0	0	0	0
Homologous_Recombination_Repair	0	0	0	No	No	0	0	0	0	0	0	0	0	0
Host_Interactions_with_Influenza_Factors	0	0	0	No	No	0	0	0	0	0	0	0	0	0
Hydrolases	0	0	0	No	No	0	0	0	0	0	0	0	0	0
Inactivation_of_APC_C_via_direct_inhibition_of_the_APC_C_complex	1	5	0	No	No	18	3	1	1	4	0	0	0	0
Influenza_Infection	0	0	0	No	No	0	0	0	0	0	0	0	0	0
Inhibition_of_Interferon_Synthesis	0	0	0	No	No	0	0	0	0	0	0	0	0	0
Innate_Immunity_Signaling	0	0	0	No	No	0	0	0	0	0	0	0	0	0
Interactions_of_Vpr_with_host_cellular_proteins	0	0	0	No	No	0	0	0	0	0	0	0	0	0
Lectin_pathway_of_complement_activation	1	3	0	No	No	3	0	1	0	1	1	0	0	0
MAP_kinase_cascade	0	0	0	No	No	0	0	0	0	0	0	0	0	0
Membrane_Trafficking	0	0	0	No	No	0	0	0	0	0	0	0	0	0
Metabolism_of_nitric_oxide	0	0	0	No	No	0	0	0	0	0	0	0	0	0
Metabolism_of_non_coding_RNA	0	0	0	No	No	0	0	0	0	0	0	0	0	0
Metabolism_of_vitamins_and_cofactors	0	0	0	No	No	0	0	0	0	0	0	0	0	0
Mitotic_Prophase	0	0	0	No	No	0	0	0	0	0	0	0	0	0
Mitotic_Spindle_Checkpoint	0	0	0	No	No	0	0	0	0	0	0	0	0	0
mRNA_Editing__C_to_U_Conversion	0	0	0	No	No	1	0	0	0	0	0	0	0	0
mRNA_Splicing___Minor_Pathway	4	34	0	No	No	42	16	5	22	18	0	0	0	0
MRN_complex_relocalizes_to_nuclear_foci	1	2	0	No	No	2	0	1	1	2	0	0	0	0
Nef_Mediated_CD8_Down_regulation	2	8	0	No	No	5	1	4	2	4	4	0	0	0
Nef_mediated_downregulation_of_CD28_cell_surface_expression	1	3	0	No	No	2	1	2	2	2	1	0	0	0
Nef_mediated_downregulation_of_MHC_class_I_complex_cell_surface_expression	1	4	0	No	No	5	0	4	2	4	4	0	0	0
Neurotransmitter_Release_Cycle	0	0	0	No	No	0	0	0	0	0	0	0	0	0
Neurotransmitter_uptake_and_Metabolism_In_Glial_Cells	0	0	0	No	No	0	0	0	0	0	0	0	0	0
NOSTRIN_mediated_eNOS_trafficking	1	6	0	No	No	4	0	1	2	1	1	0	0	0
_NS1_Mediated_Effects_on_Host_Pathways	0	0	0	No	No	0	0	0	0	0	0	0	0	0
Nucleotide_Excision_Repair	0	0	0	No	No	0	0	0	0	0	0	0	0	0
p53_Dependent_G1_S_DNA_damage_checkpoint	0	0	0	No	No	0	0	0	0	0	0	0	0	0
p53_Independent_G1_S_DNA_damage_checkpoint	0	0	0	No	No	0	0	0	0	0	0	0	0	0
Packaging_Of_Telomere_Ends	1	4	0	No	No	8	1	2	0	2	0	0	0	0
Phase_II_conjugation	0	0	0	No	No	0	0	0	0	0	0	0	0	0
Phospholipase_mediated_signalling	0	0	0	No	No	0	0	0	0	0	0	0	0	0
Platelet_Activation	0	0	0	No	No	0	0	0	0	0	0	0	0	0
Platelet_activation_triggers	0	0	0	No	No	0	0	0	0	0	0	0	0	0
Platelet_degranulation_	0	0	0	No	No	0	0	0	0	0	0	0	0	0
Porphyrin_metabolism	0	0	0	No	No	0	0	0	0	0	0	0	0	0
Post_Elongation_Processing_of_Intron_Containing_pre_mRNA	0	0	0	No	No	0	0	0	0	0	0	0	0	0
Post_Elongation_Processing_of_Intronless_pre_mRNA	0	0	0	No	No	0	0	0	0	0	0	0	0	0
Post_Elongation_Processing_of_the_Transcript	0	0	0	No	No	0	0	0	0	0	0	0	0	0
Post_translational_protein_modification	0	0	0	No	No	0	0	0	0	0	0	0	0	0
Processing_of_Capped_Intron_Containing_Pre_mRNA	1	20	0	No	No	35	11	6	14	20	0	0	0	0
Processing_of_Capped_pre_mRNA	0	0	0	No	No	0	0	0	0	0	0	0	0	0
Processing_of_DNA_ends_prior_to_end_rejoining	1	3	0	No	No	3	0	3	0	3	0	0	0	0
Processive_synthesis_on_the_C_strand_of_the_telomere	2	8	0	No	No	5	0	1	0	2	0	0	0	0
Recruitment_of_repair_and_signaling_proteins_to_double_strand_breaks	2	6	0	No	No	5	1	2	3	4	0	0	0	0
Regulation_of_beta_cell_development	0	0	0	No	No	0	0	0	0	0	0	0	0	0
Regulation_of_gap_junction_activity	0	0	0	No	No	0	0	0	0	0	0	0	0	0
Regulation_of_gene_expression_in_beta_cells	0	0	0	No	No	0	0	0	0	0	0	0	0	0
Regulatory_RNA_pathways	0	0	0	No	No	0	0	0	0	0	0	0	0	0
Removal_of_the_Flap_Intermediate_from_the_C_strand	5	16	0	No	No	10	0	2	4	4	0	0	0	0
Resolution_of_Abasic_Sites__AP_sites_	0	0	0	No	No	0	0	0	0	0	0	0	0	0
Reversible_phosphorolysis_of_pyrimidine_nucleosides_by_uridine_phosphorylase_1	0	0	0	No	No	1	0	0	0	0	0	0	0	0
Reversible_phosphorylation_of_cytosolic_nucleoside_diphosphates_by_nucleoside_diphosphate_kinase_C_hexamer	0	0	0	No	No	1	0	0	0	0	0	0	0	0
Reversible_phosphorylation_of_cytosolic_nucleoside_monophosphates_by_adenylate_kinase_5	0	0	0	No	No	1	0	0	0	0	0	0	0	0
Reversible_phosphorylation_of_cytosolic_nucleoside_monophosphates_by_guanylate_kinase_1	0	0	0	No	No	1	0	0	0	0	0	0	0	0
Reversible_phosphorylation_of_mitochondrial_nucleoside_diphosphates_by_nucleoside_diphosphate_kinase_D__mitochondrial_hexamer	0	0	0	No	No	1	0	0	0	0	0	0	0	0
Reversible_phosphorylation_of_mitochondrial_nucleoside_monophosphates_by_adenylate_kinase_2	0	0	0	No	No	1	0	0	0	0	0	0	0	0
RNA_Polymerase_III_Transcription_Initiation	1	5	0	No	No	20	5	1	17	5	1	0	0	0
RNA_Polymerase_III_Transcription_Initiation_From_Type_1_Promoter	1	4	0	No	No	21	5	1	17	5	1	0	0	0
RNA_Polymerase_III_Transcription_Initiation_From_Type_2_Promoter	1	6	0	No	No	20	5	1	17	5	1	0	0	0
RNA_Polymerase_II_Transcription_Termination	0	0	0	No	No	0	0	0	0	0	0	0	0	0
Signaling_by_FGFR	0	0	0	No	No	0	0	0	0	0	0	0	0	0
Signaling_by_GPCR	0	0	0	No	No	0	0	0	0	0	0	0	0	0
Signaling_by_Rho_GTPases	0	0	0	No	No	0	0	0	0	0	0	0	0	0
Signaling_by_VEGF	0	0	0	No	No	0	0	0	0	0	0	0	0	0
Signaling_by_Wnt	0	0	0	No	No	0	0	0	0	0	0	0	0	0
Synaptic_Transmission	0	0	0	No	No	0	0	0	0	0	0	0	0	0
Telomere_Maintenance	0	0	0	No	No	0	0	0	0	0	0	0	0	0
Thrombin_activated_activation_cascade	0	0	0	No	No	0	0	0	0	0	0	0	0	0
Transcription_from_mitochondrial_promoters	0	0	0	No	No	0	0	0	0	0	0	0	0	0
Translation	0	0	0	No	No	0	0	0	0	0	0	0	0	0
Transmission_across_Chemical_Synapses	0	0	0	No	No	0	0	0	0	0	0	0	0	0
Transport_of_Ribonucleoproteins_into_the_Host_Nucleus	3	9	0	No	No	6	1	2	2	2	1	0	0	0
Ubiquitin_dependent_degradation_of_Cyclin_D	0	0	0	No	No	0	0	0	0	0	0	0	0	0
Vpr_mediated_nuclear_import_of_PICs	2	4	0	No	No	29	11	8	2	9	3	0	0	0
